# Supplementary material for: Design of fault location algorithm based on online distributed travelling wave for HV power cable
Source: PLoS One. 2024 Jan 5;19(1):e0296513. doi: 10.1371/journal.pone.0296513 (PMC10769089; doi:10.1371/journal.pone.0296513)
Supplement: S1 Data — (XLSX) [file pone.0296513.s001.xlsx]

## Sheet: Sheet1
Sampling	Current
0	2545
1	2544
2	2547
3	2547
4	2537
5	2536
6	2538
7	2540
8	2546
9	2546
10	2551
11	2548
12	2536
13	2540
14	2543
15	2545
16	2545
17	2540
18	2540
19	2543
20	2544
21	2548
22	2547
23	2538
24	2537
25	2537
26	2537
27	2545
28	2544
29	2544
30	2541
31	2547
32	2548
33	2547
34	2545
35	2538
36	2538
37	2539
38	2539
39	2541
40	2539
41	2544
42	2545
43	2543
44	2545
45	2545
46	2546
47	2537
48	2536
49	2539
50	2539
51	2545
52	2541
53	2543
54	2540
55	2546
56	2550
57	2551
58	2551
59	2540
60	2542
61	2543
62	2540
63	2540
64	2538
65	2540
66	2545
67	2545
68	2538
69	2542
70	2546
71	2545
72	2539
73	2540
74	2543
75	2545
76	2540
77	2542
78	2547
79	2549
80	2546
81	2541
82	2550
83	2547
84	2547
85	2542
86	2537
87	2537
88	2541
89	2535
90	2548
91	2549
92	2548
93	2545
94	2541
95	2538
96	2540
97	2541
98	2539
99	2538
100	2540
101	2540
102	2552
103	2548
104	2549
105	2548
106	2544
107	2544
108	2542
109	2540
110	2537
111	2538
112	2541
113	2552
114	2549
115	2549
116	2545
117	2539
118	2540
119	2538
120	2539
121	2549
122	2547
123	2546
124	2543
125	2543
126	2540
127	2535
128	2540
129	2545
130	2543
131	2541
132	2541
133	2548
134	2550
135	2546
136	2548
137	2546
138	2549
139	2546
140	2543
141	2537
142	2541
143	2542
144	2536
145	2550
146	2552
147	2549
148	2549
149	2542
150	2548
151	2548
152	2543
153	2536
154	2541
155	2538
156	2540
157	2545
158	2548
159	2548
160	2549
161	2546
162	2547
163	2546
164	2539
165	2538
166	2538
167	2541
168	2542
169	2544
170	2547
171	2546
172	2549
173	2546
174	2546
175	2549
176	2542
177	2540
178	2538
179	2537
180	2545
181	2546
182	2544
183	2545
184	2546
185	2547
186	2544
187	2549
188	2538
189	2538
190	2539
191	2543
192	2541
193	2541
194	2537
195	2536
196	2549
197	2547
198	2545
199	2543
200	2538
201	2539
202	2542
203	2540
204	2540
205	2544
206	2541
207	2547
208	2549
209	2548
210	2549
211	2536
212	2536
213	2539
214	2542
215	2548
216	2546
217	2548
218	2552
219	2542
220	2546
221	2543
222	2543
223	2538
224	2535
225	2540
226	2541
227	2550
228	2549
229	2548
230	2553
231	2540
232	2537
233	2538
234	2541
235	2538
236	2540
237	2540
238	2539
239	2549
240	2550
241	2549
242	2547
243	2542
244	2541
245	2541
246	2542
247	2540
248	2539
249	2537
250	2538
251	2547
252	2549
253	2549
254	2537
255	2534
256	2542
257	2538
258	2544
259	2541
260	2540
261	2539
262	2543
263	2546
264	2549
265	2548
266	2537
267	2535
268	2537
269	2541
270	2549
271	2546
272	2547
273	2546
274	2545
275	2544
276	2547
277	2546
278	2537
279	2533
280	2538
281	2542
282	2549
283	2548
284	2546
285	2550
286	2547
287	2547
288	2545
289	2547
290	2541
291	2537
292	2536
293	2541
294	2549
295	2546
296	2547
297	2546
298	2539
299	2541
300	2541
301	2544
302	2545
303	2543
304	2547
305	2548
306	2543
307	2549
308	2545
309	2536
310	2538
311	2541
312	2542
313	2545
314	2547
315	2546
316	2549
317	2540
318	2541
319	2539
320	2539
321	2543
322	2551
323	2550
324	2552
325	2548
326	2546
327	2548
328	2549
329	2540
330	2539
331	2541
332	2540
333	2542
334	2536
335	2539
336	2540
337	2553
338	2547
339	2548
340	2548
341	2543
342	2543
343	2545
344	2543
345	2540
346	2536
347	2537
348	2538
349	2551
350	2551
351	2550
352	2543
353	2544
354	2544
355	2545
356	2537
357	2538
358	2541
359	2538
360	2546
361	2547
362	2550
363	2549
364	2540
365	2538
366	2543
367	2544
368	2538
369	2538
370	2538
371	2540
372	2542
373	2548
374	2546
375	2548
376	2536
377	2535
378	2537
379	2549
380	2549
381	2550
382	2548
383	2553
384	2544
385	2541
386	2539
387	2538
388	2544
389	2536
390	2539
391	2539
392	2547
393	2549
394	2549
395	2550
396	2541
397	2537
398	2539
399	2544
400	2546
401	2543
402	2540
403	2546
404	2547
405	2543
406	2539
407	2539
408	2548
409	2545
410	2550
411	2543
412	2543
413	2540
414	2540
415	2539
416	2539
417	2537
418	2537
419	2545
420	2550
421	2549
422	2546
423	2539
424	2537
425	2540
426	2540
427	2543
428	2544
429	2541
430	2540
431	2546
432	2543
433	2543
434	2541
435	2542
436	2539
437	2539
438	2542
439	2550
440	2548
441	2548
442	2546
443	2538
444	2536
445	2541
446	2548
447	2547
448	2548
449	2545
450	2538
451	2540
452	2535
453	2538
454	2544
455	2545
456	2542
457	2540
458	2548
459	2546
460	2548
461	2549
462	2543
463	2543
464	2544
465	2548
466	2539
467	2541
468	2539
469	2537
470	2543
471	2542
472	2544
473	2545
474	2546
475	2547
476	2542
477	2542
478	2540
479	2543
480	2543
481	2547
482	2543
483	2546
484	2547
485	2548
486	2540
487	2537
488	2538
489	2539
490	2546
491	2545
492	2547
493	2548
494	2538
495	2538
496	2542
497	2543
498	2545
499	2539
500	2538
501	2548
502	2546
503	2550
504	2546
505	2547
506	2548
507	2548
508	2546
509	2539
510	2543
511	2543
512	2541
513	2549
514	2550
515	2550
516	2548
517	2541
518	2541
519	2540
520	2540
521	2536
522	2540
523	2542
524	2542
525	2547
526	2543
527	2547
528	2548
529	2539
530	2537
531	2539
532	2539
533	2545
534	2541
535	2544
536	2547
537	2543
538	2548
539	2543
540	2545
541	2537
542	2537
543	2540
544	2543
545	2545
546	2541
547	2545
548	2548
549	2543
550	2539
551	2542
552	2538
553	2539
554	2536
555	2538
556	2551
557	2554
558	2548
559	2545
560	2536
561	2541
562	2537
563	2538
564	2548
565	2547
566	2550
567	2546
568	2541
569	2541
570	2541
571	2539
572	2539
573	2540
574	2542
575	2541
576	2548
577	2549
578	2550
579	2548
580	2539
581	2534
582	2537
583	2538
584	2544
585	2550
586	2549
587	2547
588	2535
589	2540
590	2541
591	2549
592	2543
593	2543
594	2553
595	2544
596	2545
597	2543
598	2543
599	2538
600	2538
601	2538
602	2538
603	2547
604	2547
605	2548
606	2546
607	2543
608	2541
609	2539
610	2540
611	2542
612	2542
613	2544
614	2543
615	2545
616	2544
617	2543
618	2542
619	2538
620	2538
621	2537
622	2535
623	2550
624	2551
625	2550
626	2546
627	2542
628	2541
629	2539
630	2538
631	2542
632	2549
633	2551
634	2549
635	2538
636	2539
637	2539
638	2548
639	2544
640	2551
641	2549
642	2539
643	2542
644	2541
645	2543
646	2539
647	2535
648	2539
649	2540
650	2548
651	2549
652	2547
653	2548
654	2539
655	2540
656	2534
657	2538
658	2556
659	2547
660	2548
661	2548
662	2539
663	2538
664	2535
665	2540
666	2549
667	2550
668	2549
669	2547
670	2543
671	2543
672	2542
673	2542
674	2541
675	2538
676	2540
677	2537
678	2548
679	2548
680	2546
681	2544
682	2540
683	2539
684	2540
685	2549
686	2548
687	2548
688	2537
689	2536
690	2537
691	2539
692	2538
693	2546
694	2545
695	2551
696	2548
697	2544
698	2545
699	2543
700	2545
701	2540
702	2538
703	2542
704	2542
705	2549
706	2548
707	2547
708	2547
709	2546
710	2542
711	2543
712	2542
713	2538
714	2545
715	2546
716	2544
717	2550
718	2550
719	2553
720	2546
721	2544
722	2541
723	2541
724	2542
725	2538
726	2541
727	2542
728	2549
729	2543
730	2545
731	2543
732	2543
733	2538
734	2539
735	2538
736	2545
737	2547
738	2543
739	2545
740	2542
741	2538
742	2538
743	2538
744	2544
745	2544
746	2543
747	2544
748	2550
749	2546
750	2548
751	2547
752	2545
753	2543
754	2545
755	2545
756	2540
757	2544
758	2549
759	2547
760	2546
761	2545
762	2541
763	2545
764	2537
765	2541
766	2535
767	2539
768	2547
769	2540
770	2543
771	2545
772	2550
773	2548
774	2549
775	2547
776	2542
777	2544
778	2542
779	2536
780	2539
781	2538
782	2536
783	2546
784	2548
785	2550
786	2550
787	2543
788	2539
789	2541
790	2541
791	2542
792	2544
793	2542
794	2544
795	2546
796	2547
797	2546
798	2543
799	2537
800	2541
801	2541
802	2539
803	2552
804	2546
805	2549
806	2549
807	2548
808	2547
809	2546
810	2545
811	2539
812	2538
813	2536
814	2539
815	2547
816	2549
817	2548
818	2547
819	2550
820	2545
821	2541
822	2545
823	2540
824	2537
825	2537
826	2537
827	2550
828	2548
829	2545
830	2545
831	2547
832	2551
833	2548
834	2543
835	2545
836	2545
837	2540
838	2538
839	2542
840	2540
841	2546
842	2547
843	2549
844	2550
845	2552
846	2540
847	2543
848	2539
849	2544
850	2538
851	2536
852	2539
853	2536
854	2546
855	2550
856	2549
857	2546
858	2548
859	2547
860	2550
861	2549
862	2537
863	2540
864	2537
865	2538
866	2549
867	2544
868	2548
869	2547
870	2549
871	2548
872	2550
873	2546
874	2539
875	2541
876	2540
877	2544
878	2543
879	2546
880	2550
881	2542
882	2543
883	2542
884	2541
885	2539
886	2540
887	2543
888	2540
889	2541
890	2544
891	2543
892	2537
893	2551
894	2547
895	2547
896	2544
897	2536
898	2539
899	2541
900	2541
901	2547
902	2545
903	2544
904	2541
905	2548
906	2547
907	2545
908	2547
909	2534
910	2539
911	2539
912	2542
913	2552
914	2548
915	2548
916	2549
917	2547
918	2545
919	2546
920	2545
921	2540
922	2538
923	2540
924	2538
925	2550
926	2548
927	2545
928	2549
929	2550
930	2550
931	2547
932	2539
933	2539
934	2544
935	2535
936	2542
937	2542
938	2550
939	2545
940	2548
941	2549
942	2548
943	2549
944	2539
945	2538
946	2539
947	2540
948	2540
949	2538
950	2538
951	2539
952	2548
953	2550
954	2549
955	2551
956	2539
957	2543
958	2545
959	2543
960	2537
961	2540
962	2539
963	2536
964	2543
965	2546
966	2550
967	2550
968	2545
969	2538
970	2539
971	2542
972	2540
973	2541
974	2539
975	2548
976	2549
977	2545
978	2555
979	2540
980	2540
981	2535
982	2539
983	2547
984	2549
985	2546
986	2547
987	2546
988	2547
989	2547
990	2545
991	2538
992	2544
993	2544
994	2543
995	2546
996	2548
997	2552
998	2545
999	2539
1000	2539
1001	2537
1002	2537
1003	2544
1004	2547
1005	2546
1006	2543
1007	2546
1008	2545
1009	2542
1010	2544
1011	2538
1012	2541
1013	2539
1014	2540
1015	2548
1016	2548
1017	2551
1018	2543
1019	2548
1020	2545
1021	2547
1022	2538
1023	2538
1024	2537
1025	2540
1026	2548
1027	2547
1028	2545
1029	2543
1030	2546
1031	2541
1032	2547
1033	2550
1034	2538
1035	2538
1036	2539
1037	2536
1038	2543
1039	2542
1040	2542
1041	2542
1042	2550
1043	2550
1044	2550
1045	2546
1046	2543
1047	2544
1048	2543
1049	2539
1050	2541
1051	2544
1052	2543
1053	2542
1054	2548
1055	2551
1056	2551
1057	2548
1058	2541
1059	2541
1060	2543
1061	2541
1062	2543
1063	2545
1064	2547
1065	2548
1066	2541
1067	2543
1068	2543
1069	2539
1070	2538
1071	2539
1072	2549
1073	2548
1074	2549
1075	2544
1076	2544
1077	2539
1078	2540
1079	2536
1080	2540
1081	2550
1082	2549
1083	2549
1084	2546
1085	2541
1086	2538
1087	2534
1088	2538
1089	2547
1090	2541
1091	2544
1092	2547
1093	2543
1094	2542
1095	2539
1096	2540
1097	2541
1098	2539
1099	2538
1100	2537
1101	2549
1102	2548
1103	2544
1104	2544
1105	2546
1106	2544
1107	2541
1108	2538
1109	2542
1110	2545
1111	2542
1112	2540
1113	2550
1114	2554
1115	2548
1116	2549
1117	2539
1118	2546
1119	2545
1120	2540
1121	2541
1122	2547
1123	2546
1124	2543
1125	2544
1126	2544
1127	2544
1128	2538
1129	2540
1130	2541
1131	2541
1132	2547
1133	2546
1134	2545
1135	2549
1136	2543
1137	2543
1138	2543
1139	2543
1140	2540
1141	2539
1142	2537
1143	2539
1144	2549
1145	2549
1146	2547
1147	2550
1148	2544
1149	2546
1150	2541
1151	2538
1152	2547
1153	2547
1154	2544
1155	2541
1156	2547
1157	2552
1158	2548
1159	2547
1160	2542
1161	2547
1162	2541
1163	2540
1164	2538
1165	2544
1166	2549
1167	2543
1168	2547
1169	2546
1170	2547
1171	2538
1172	2541
1173	2538
1174	2541
1175	2544
1176	2540
1177	2546
1178	2546
1179	2543
1180	2546
1181	2547
1182	2549
1183	2541
1184	2539
1185	2542
1186	2543
1187	2539
1188	2540
1189	2542
1190	2539
1191	2543
1192	2544
1193	2548
1194	2548
1195	2541
1196	2538
1197	2536
1198	2537
1199	2544
1200	2544
1201	2542
1202	2543
1203	2550
1204	2550
1205	2546
1206	2543
1207	2538
1208	2537
1209	2540
1210	2536
1211	2545
1212	2552
1213	2551
1214	2543
1215	2542
1216	2544
1217	2541
1218	2540
1219	2540
1220	2541
1221	2543
1222	2546
1223	2546
1224	2546
1225	2543
1226	2537
1227	2542
1228	2543
1229	2544
1230	2549
1231	2547
1232	2547
1233	2549
1234	2542
1235	2539
1236	2543
1237	2540
1238	2543
1239	2540
1240	2544
1241	2544
1242	2545
1243	2544
1244	2542
1245	2545
1246	2539
1247	2539
1248	2538
1249	2539
1250	2552
1251	2549
1252	2548
1253	2547
1254	2538
1255	2543
1256	2538
1257	2536
1258	2542
1259	2546
1260	2543
1261	2547
1262	2548
1263	2548
1264	2544
1265	2545
1266	2541
1267	2540
1268	2542
1269	2545
1270	2546
1271	2548
1272	2546
1273	2537
1274	2539
1275	2543
1276	2544
1277	2545
1278	2542
1279	2539
1280	2539
1281	2544
1282	2544
1283	2542
1284	2544
1285	2547
1286	2547
1287	2548
1288	2548
1289	2537
1290	2535
1291	2539
1292	2540
1293	2549
1294	2548
1295	2547
1296	2548
1297	2543
1298	2540
1299	2539
1300	2537
1301	2546
1302	2543
1303	2540
1304	2547
1305	2544
1306	2543
1307	2538
1308	2537
1309	2544
1310	2542
1311	2539
1312	2550
1313	2549
1314	2550
1315	2546
1316	2535
1317	2536
1318	2538
1319	2541
1320	2548
1321	2547
1322	2549
1323	2547
1324	2538
1325	2537
1326	2538
1327	2538
1328	2547
1329	2548
1330	2551
1331	2550
1332	2537
1333	2538
1334	2541
1335	2541
1336	2538
1337	2539
1338	2540
1339	2543
1340	2546
1341	2546
1342	2547
1343	2546
1344	2545
1345	2540
1346	2541
1347	2540
1348	2542
1349	2539
1350	2539
1351	2537
1352	2546
1353	2548
1354	2546
1355	2549
1356	2538
1357	2540
1358	2543
1359	2539
1360	2540
1361	2537
1362	2536
1363	2547
1364	2548
1365	2549
1366	2548
1367	2540
1368	2540
1369	2540
1370	2539
1371	2542
1372	2545
1373	2542
1374	2540
1375	2548
1376	2547
1377	2549
1378	2550
1379	2540
1380	2539
1381	2542
1382	2541
1383	2541
1384	2542
1385	2547
1386	2544
1387	2546
1388	2550
1389	2551
1390	2549
1391	2542
1392	2538
1393	2540
1394	2545
1395	2540
1396	2536
1397	2538
1398	2540
1399	2550
1400	2548
1401	2549
1402	2550
1403	2546
1404	2546
1405	2550
1406	2540
1407	2539
1408	2542
1409	2543
1410	2537
1411	2541
1412	2536
1413	2537
1414	2547
1415	2547
1416	2547
1417	2542
1418	2548
1419	2551
1420	2548
1421	2549
1422	2542
1423	2542
1424	2547
1425	2536
1426	2548
1427	2552
1428	2547
1429	2544
1430	2547
1431	2550
1432	2549
1433	2548
1434	2542
1435	2539
1436	2540
1437	2540
1438	2541
1439	2540
1440	2542
1441	2544
1442	2549
1443	2548
1444	2551
1445	2551
1446	2542
1447	2539
1448	2539
1449	2541
1450	2538
1451	2539
1452	2544
1453	2549
1454	2548
1455	2545
1456	2539
1457	2543
1458	2541
1459	2541
1460	2540
1461	2540
1462	2542
1463	2539
1464	2535
1465	2549
1466	2548
1467	2546
1468	2543
1469	2540
1470	2542
1471	2541
1472	2538
1473	2547
1474	2550
1475	2547
1476	2549
1477	2543
1478	2543
1479	2543
1480	2542
1481	2538
1482	2539
1483	2540
1484	2536
1485	2549
1486	2549
1487	2550
1488	2543
1489	2538
1490	2539
1491	2540
1492	2545
1493	2544
1494	2548
1495	2551
1496	2549
1497	2540
1498	2540
1499	2538
1500	2539
1501	2545
1502	2542
1503	2543
1504	2551
1505	2548
1506	2547
1507	2547
1508	2539
1509	2536
1510	2533
1511	2541
1512	2548
1513	2548
1514	2546
1515	2547
1516	2549
1517	2547
1518	2544
1519	2543
1520	2537
1521	2539
1522	2536
1523	2536
1524	2550
1525	2552
1526	2550
1527	2546
1528	2543
1529	2542
1530	2543
1531	2539
1532	2540
1533	2538
1534	2539
1535	2536
1536	2549
1537	2549
1538	2549
1539	2548
1540	2542
1541	2543
1542	2546
1543	2543
1544	2534
1545	2539
1546	2538
1547	2540
1548	2546
1549	2544
1550	2545
1551	2542
1552	2539
1553	2541
1554	2540
1555	2542
1556	2542
1557	2541
1558	2539
1559	2550
1560	2548
1561	2548
1562	2548
1563	2539
1564	2539
1565	2539
1566	2544
1567	2539
1568	2544
1569	2540
1570	2541
1571	2550
1572	2551
1573	2546
1574	2547
1575	2545
1576	2545
1577	2544
1578	2543
1579	2537
1580	2540
1581	2539
1582	2539
1583	2549
1584	2548
1585	2549
1586	2548
1587	2548
1588	2545
1589	2547
1590	2547
1591	2538
1592	2536
1593	2537
1594	2536
1595	2546
1596	2544
1597	2548
1598	2549
1599	2545
1600	2548
1601	2549
1602	2539
1603	2540
1604	2538
1605	2538
1606	2544
1607	2542
1608	2548
1609	2545
1610	2546
1611	2548
1612	2543
1613	2547
1614	2539
1615	2539
1616	2538
1617	2542
1618	2548
1619	2546
1620	2547
1621	2548
1622	2537
1623	2539
1624	2539
1625	2539
1626	2547
1627	2546
1628	2544
1629	2542
1630	2549
1631	2550
1632	2546
1633	2548
1634	2543
1635	2538
1636	2536
1637	2535
1638	2547
1639	2550
1640	2551
1641	2549
1642	2546
1643	2549
1644	2546
1645	2538
1646	2541
1647	2537
1648	2536
1649	2550
1650	2548
1651	2548
1652	2549
1653	2539
1654	2537
1655	2540
1656	2541
1657	2547
1658	2552
1659	2546
1660	2546
1661	2550
1662	2545
1663	2548
1664	2547
1665	2537
1666	2538
1667	2538
1668	2540
1669	2550
1670	2548
1671	2549
1672	2549
1673	2540
1674	2540
1675	2541
1676	2536
1677	2540
1678	2540
1679	2536
1680	2540
1681	2550
1682	2551
1683	2549
1684	2544
1685	2543
1686	2543
1687	2541
1688	2544
1689	2540
1690	2537
1691	2538
1692	2536
1693	2548
1694	2553
1695	2545
1696	2547
1697	2547
1698	2548
1699	2550
1700	2534
1701	2541
1702	2539
1703	2539
1704	2541
1705	2548
1706	2547
1707	2551
1708	2543
1709	2541
1710	2546
1711	2543
1712	2543
1713	2538
1714	2541
1715	2544
1716	2550
1717	2546
1718	2548
1719	2548
1720	2541
1721	2538
1722	2535
1723	2538
1724	2547
1725	2545
1726	2544
1727	2544
1728	2550
1729	2547
1730	2547
1731	2549
1732	2541
1733	2537
1734	2537
1735	2539
1736	2550
1737	2549
1738	2547
1739	2550
1740	2542
1741	2544
1742	2548
1743	2538
1744	2540
1745	2540
1746	2537
1747	2545
1748	2548
1749	2546
1750	2548
1751	2536
1752	2538
1753	2539
1754	2537
1755	2545
1756	2546
1757	2550
1758	2548
1759	2543
1760	2542
1761	2540
1762	2542
1763	2544
1764	2542
1765	2549
1766	2551
1767	2543
1768	2543
1769	2541
1770	2547
1771	2537
1772	2536
1773	2540
1774	2541
1775	2540
1776	2544
1777	2546
1778	2550
1779	2540
1780	2539
1781	2536
1782	2543
1783	2544
1784	2543
1785	2542
1786	2539
1787	2551
1788	2551
1789	2548
1790	2537
1791	2536
1792	2540
1793	2539
1794	2545
1795	2546
1796	2545
1797	2539
1798	2549
1799	2549
1800	2550
1801	2550
1802	2539
1803	2546
1804	2544
1805	2543
1806	2537
1807	2541
1808	2546
1809	2548
1810	2547
1811	2548
1812	2549
1813	2550
1814	2538
1815	2540
1816	2542
1817	2541
1818	2545
1819	2542
1820	2547
1821	2548
1822	2545
1823	2542
1824	2543
1825	2547
1826	2541
1827	2536
1828	2538
1829	2541
1830	2547
1831	2548
1832	2543
1833	2547
1834	2539
1835	2537
1836	2536
1837	2548
1838	2549
1839	2549
1840	2549
1841	2544
1842	2543
1843	2545
1844	2539
1845	2538
1846	2539
1847	2538
1848	2537
1849	2542
1850	2546
1851	2545
1852	2541
1853	2550
1854	2548
1855	2549
1856	2549
1857	2542
1858	2543
1859	2547
1860	2545
1861	2535
1862	2538
1863	2539
1864	2542
1865	2547
1866	2550
1867	2551
1868	2551
1869	2543
1870	2542
1871	2539
1872	2543
1873	2541
1874	2535
1875	2536
1876	2538
1877	2550
1878	2547
1879	2548
1880	2549
1881	2539
1882	2538
1883	2538
1884	2540
1885	2541
1886	2540
1887	2540
1888	2547
1889	2545
1890	2542
1891	2537
1892	2542
1893	2542
1894	2545
1895	2544
1896	2542
1897	2543
1898	2541
1899	2536
1900	2543
1901	2543
1902	2543
1903	2545
1904	2543
1905	2546
1906	2544
1907	2543
1908	2539
1909	2540
1910	2542
1911	2548
1912	2541
1913	2546
1914	2543
1915	2542
1916	2537
1917	2551
1918	2545
1919	2547
1920	2547
1921	2546
1922	2545
1923	2544
1924	2537
1925	2538
1926	2540
1927	2542
1928	2546
1929	2545
1930	2543
1931	2542
1932	2540
1933	2544
1934	2546
1935	2541
1936	2541
1937	2538
1938	2536
1939	2549
1940	2548
1941	2547
1942	2546
1943	2542
1944	2543
1945	2541
1946	2543
1947	2540
1948	2538
1949	2537
1950	2538
1951	2547
1952	2548
1953	2549
1954	2546
1955	2542
1956	2542
1957	2538
1958	2538
1959	2542
1960	2545
1961	2550
1962	2547
1963	2541
1964	2543
1965	2546
1966	2543
1967	2537
1968	2538
1969	2539
1970	2537
1971	2550
1972	2548
1973	2547
1974	2549
1975	2542
1976	2537
1977	2538
1978	2539
1979	2543
1980	2546
1981	2552
1982	2544
1983	2539
1984	2540
1985	2541
1986	2544
1987	2541
1988	2546
1989	2548
1990	2542
1991	2539
1992	2535
1993	2537
1994	2546
1995	2548
1996	2547
1997	2548
1998	2540
[truncated: 4,145 more rows]
