# Supplementary material for: Design of fault location algorithm based on online distributed travelling wave for HV power cable
Source: PLoS One. 2024 Jan 5;19(1):e0296513. doi: 10.1371/journal.pone.0296513 (PMC10769089; doi:10.1371/journal.pone.0296513)
Supplement: S1 File — (XLSX) [file pone.0296513.s002.xlsx]

## Sheet: Sheet1
A	B	C		E	F	G
0	0.00673568	0.00403092		-0.011758	-0.0072462	0
0	0.00198282	0.00169121		-0.00807466	-0.00320917	0
0	-0.00135763	-0.00192887		-0.00236224	-0.000197899	0
0	0.00139972	0.000801762		0.00060597	0.00166936	0
0	0.00103788	0.00222897		0.000436647	0.00351347	0
0	0.000320517	-0.00205689		0.000530544	0.00195214	0
0	0.000747822	-0.00179223		0.0027216	-0.00184386	0
0	-0.0015013	0.00211946		-0.000113689	-0.00641675	0
0	-0.000776453	0.00158693		-0.00255433	7.62354e-05	0
0	0.000613959	-0.0024411		0.00291984	0.00434141	0
0	-0.00155451	8.59466e-05		-0.000227349	-0.00127738	0
0	-0.000519563	0.00320153		-0.00565334	0.00164397	0
0	0.00141419	-0.00372621		0.00213264	0.00179307	0
0	0.000429815	-0.00403859		0.00655769	-0.00460699	0
0	-0.000244344	0.0036749		0.0028585	-0.00135324	0
0	-0.00157919	0.00336023		-0.001202	0.00267991	0
0	0.0016633	0.000527144		-0.00216555	0.00121536	0
0	0.000906239	-0.00725382		-4.55082e-05	0.0014408	0
0	-0.00418051	-0.00274424		0.00146898	-0.0008323	0
0	0.000286476	0.0104643		0.00259904	-0.00271172	0
0	0.0017585	0.000930686		-0.000639307	0.00126127	0
0	0.00269358	-0.00550923		-0.00146467	0.00297663	0
0	0.00162248	-0.000792456		0.00218166	-0.00102599	0
0	-0.00356777	0.00298044		-0.00192643	-0.00240604	0
0	3.84258e-05	0.00255318		-0.000409222	-0.0012505	0
0	-0.00138791	-0.0040215		0.00400921	-0.000567792	0
0	-0.00251294	-0.00581043		-5.24057e-05	0.00152266	0
0	0.00385324	0.00129296		0.000758283	0.00179109	0
0	-0.000285852	0.00515954		0.000516769	0.00242965	0
0	-0.00206291	-0.00131891		-0.0016042	0.000442151	0
0	0.00225166	-0.00206749		0.00169301	-0.0017542	0
0	-0.000600599	0.0012388		0.00170283	-0.000808764	0
0	-0.00196812	0.00152624		-0.00341263	-0.00222447	0
0	0.000133064	0.000494067		-0.00193334	0.00107579	0
0	0.000755304	-0.000264125		0.00419145	0.00282721	0
0	0.000224138	-0.00263017		0.0034333	-0.00174096	0
0	0.000812135	-0.000988612		0.000519318	-0.00137743	0
0	0.00252426	0.00557139		0.000562703	0.00247168	0
0	-0.00351796	0.00164996		-0.00188484	0.00211937	0
0	-0.00392032	-0.00538512		-0.00213985	-0.00152031	0
0	0.00267397	-0.00271617		0.000288555	-0.0002349	0
0	-0.00110972	0.00445431		-0.000754517	-0.000555222	0
0	0.000159533	0.00275471		0.00283477	-0.000779764	0
0	0.0029114	-0.00196262		0.00213689	0.000730813	0
0	-9.51821e-05	-0.00102576		-0.00217472	-0.000371906	0
0	-0.000125788	-0.00188301		0.00095966	0.000567781	0
0	-0.00019698	7.60907e-07		0.00169344	0.00215373	0
0	-0.000537393	0.00232924		-0.0033061	0.000771628	0
0	-0.000611192	0.000238642		0.00143613	-0.00234739	0
0	-0.00294746	-0.00218363		0.00257829	-0.000904635	0
0	0.00120997	-0.00164707		-0.00652737	0.000603066	0
0	0.00416629	0.00355389		0.000452935	-0.000424524	0
0	-0.00328878	0.000226869		0.00475591	0.000391939	0
0	-0.00318189	-0.00531539		-0.000507682	0.000566422	0
0	0.000890047	0.00321208		-0.000760226	-0.000760691	0
0	0.00291418	0.005302		0.000622098	0.00321925	0
0	-0.000489751	-0.00320455		0.0030646	0.00354884	0
0	-0.0045929	0.00017826		-0.000252956	-0.00320726	0
0	0.00194727	-0.000297349		-0.00560389	-0.00364779	0
0	0.00395476	-0.00721222		-0.00160893	0.00111714	0
0	-0.00122169	-0.00029242		0.00500655	0.00140695	0
0	-0.00101451	0.00324412		-3.26658e-05	-0.00194852	0
0	-0.00103164	0.00406988		-0.00324832	0.000545929	0
0	0.000742027	0.00549508		0.00485225	0.00256121	0
0	0.000838588	-0.00283081		0.000434999	-0.00215405	0
0	-0.00260625	-0.00750934		-0.00747515	-0.000896505	0
0	0.00232052	-0.00124726		-0.00114135	0.00289656	0
0	5.33706e-05	0.00592846		0.00518436	0.00049544	0
0	-0.00358724	0.00394971		0.00444021	-0.00141339	0
0	0.000475255	-0.00444502		-0.000167038	0.00119779	0
0	0.000829388	-0.0042222		-0.00464608	0.00234402	0
0	0.0022287	0.00446222		-0.00436311	-0.00330445	0
0	9.90295e-05	0.000846786		0.000684863	-0.000186053	0
0	-0.00402934	-0.00341908		0.00373743	-0.00115224	0
0	2.91635e-05	0.00071542		0.00201375	-0.00328997	0
0	0.00249842	0.00140843		-0.00117402	0.0041132	0
0	0.000357793	-0.000747373		-0.00222942	0.000965212	0
0	0.000471231	-0.000577951		-0.00044292	0.00152217	0
0	-0.000148137	0.00211986		-0.000173356	0.0031188	0
0	-0.00274521	-0.000286012		-0.000444723	-0.00191397	0
0	0.00114451	-0.00221555		0.00246323	-0.00392717	0
0	0.00283291	0.000155091		-0.000117535	0.00112155	0
0	-0.00170413	0.000287945		-0.00382902	0.00261409	0
0	-0.00298871	0.00094197		-0.000216468	-0.00420233	0
0	-0.0016598	0.000602675		0.000695546	-0.00220754	0
0	0.00176867	-0.00247856		0.000188489	0.00341459	0
0	0.0026215	0.00128547		0.00341452	0.00344609	0
0	0.000692181	0.00337231		0.00124701	0.000518549	0
0	-0.00183565	-0.00120556		-0.00356861	-0.00335622	0
0	-0.00123335	-0.00534041		0.000932937	-0.00277819	0
0	0.00134123	-0.000879749		0.000537018	-0.000491295	0
0	0.000981641	0.00642758		-0.00272896	0.0012076	0
0	0.00154636	0.00108043		-0.000277585	0.00356121	0
0	-0.00120767	-0.00248068		-0.00231549	0.000644933	0
0	-0.00304914	0.000853878		0.00337297	-0.00151863	0
0	0.00264962	-0.00258122		0.00688397	0.000373839	0
0	0.00235205	-0.00144498		-0.00227281	-0.00155002	0
0	-0.0027011	0.00253887		-0.00498105	-0.00124447	0
0	-0.00292455	0.000839894		-0.0020223	0.00189398	0
0	0.000557161	0.00148962		0.000298998	-0.000101932	0
0	0.00121997	-0.00277576		0.00181112	0.000423853	0
0	0.000944115	-0.00184143		-0.000843455	0.00187601	0
0	0.000162276	0.00388569		0.000805982	-0.00154202	0
0	-0.000472772	-0.00126373		0.00389472	-0.000243539	0
0	0.00278364	-0.00131923		-0.000247575	-0.00087345	0
0	-0.000156092	0.00305368		-0.00143458	-0.00427778	0
0	-0.00279104	0.00035265		-0.00174085	0.000359266	0
0	-0.000494871	-0.00102392		-0.00228985	0.00544776	0
0	-0.00056943	-0.00170304		0.00224815	0.000881915	0
0	0.00192525	-0.00215108		0.00272545	-0.00261579	0
0	0.00131787	0.00124543		-0.000998256	0.00164519	0
0	-0.00187656	0.000564516		-0.00115515	-0.00123127	0
0	-0.000705557	-0.00117091		0.000555683	-0.000840587	0
0	0.000894572	0.000400885		0.000622462	0.000475401	0
0	0.00167413	0.00415605		-0.00272411	-0.00287793	0
0	-0.000395677	0.00201711		0.00294226	0.00134538	0
0	-0.00077782	-0.00676233		0.00438197	0.00322909	0
0	-0.000765013	-0.00490807		-0.00478318	-0.00127958	0
0	0.000363136	0.00232215		-0.00318323	-0.00268793	0
0	0.00302771	0.00515243		-0.00181315	-0.000451408	0
0	-0.000181303	0.0034966		0.000439526	-0.000801433	0
0	-0.00191196	-0.00315887		0.00444153	0.00257478	0
0	-0.00166803	-0.00390589		0.00132805	0.00303267	0
0	-0.0014797	0.00106186		-0.000563434	-0.0030298	0
0	0.00126139	0.00177166		-0.000875838	-0.00244729	0
0	0.00261823	0.00200131		0.00332155	0.00241628	0
0	0.00071183	-0.000767997		0.00467943	8.78789e-05	0
0	-0.00115195	-0.00207834		-0.00616561	-0.00190826	0
0	-0.000610989	-0.00203779		-0.00708481	0.00204766	0
0	-0.000904308	1.79215e-05		0.000511128	0.00203927	0
0	0.000732499	0.00579198		0.00185548	0.00171124	0
0	-0.000162382	0.00136762		0.00599938	-0.00295056	0
0	0.000899134	-0.00417725		0.00137895	-0.00494279	0
0	0.0035725	-0.000618316		-0.00870107	0.00192145	0
0	-0.00231157	-0.00106039		0.00145663	0.00353858	0
0	-0.00252433	-0.00434504		0.00922311	0.000957001	0
0	0.00037506	0.00383443		-0.00554621	-0.00347633	0
0	-0.000816046	0.00633181		-0.00499425	-0.00159509	0
0	0.00220983	-0.00386477		0.0072399	0.00149531	0
0	0.00257794	-0.00294122		4.47855e-05	0.000567015	0
0	-3.09911e-05	0.00326744		-0.00270195	2.04257e-05	0
0	0.000581322	-0.00111189		-0.00230504	0.000572353	0
0	-0.00350768	-0.000601383		0.000556719	0.00489615	0
0	-0.00345416	0.00215042		0.00396445	-0.00298458	0
0	0.00296727	-0.0027689		-0.0043536	-0.00888474	0
0	0.00323641	-0.00176013		-0.000592015	0.00114563	0
0	-0.000999285	0.00136635		0.00446685	0.00509069	0
0	-0.00424805	0.000769016		-0.00110942	0.00211569	0
0	-0.000481568	0.00432527		0.00012668	0.000215011	0
0	0.00466737	0.00212477		0.0025719	-0.00181075	0
0	0.0011639	-0.00616417		-0.00129166	0.00052321	0
0	-0.00388316	-0.00523478		-0.00369632	-0.000835097	0
0	-0.00113258	0.00120478		-0.00202653	-0.00234139	0
0	0.00534776	0.00596235		0.00190462	0.00255568	0
0	0.0011951	0.00201564		0.00495501	0.000853777	0
0	-0.0065149	-0.00266606		0.00174098	-0.00260155	0
0	-5.57044e-05	0.000192349		-0.00423061	-0.00188181	0
0	0.00506906	-0.00204058		-0.000792346	0.00260663	0
0	-0.000726068	-0.00185277		0.000287755	0.00391442	0
0	-0.00356946	0.00337729		-0.00304364	0.000900591	0
0	0.000945827	0.00176454		-0.000661366	-0.00266711	0
0	0.00235771	-0.00556934		8.55081e-05	-0.00450491	0
0	-0.00111308	-0.00237166		0.00350521	0.00118229	0
0	-0.00154688	0.00614387		0.00251454	0.00515709	0
0	7.91371e-05	0.000227169		-0.00301645	-0.00263531	0
0	0.000552519	-0.00314477		-0.00114952	-0.00284434	0
0	0.0010123	0.000290489		-0.00164445	0.00267536	0
0	0.00169868	0.00291432		0.00233257	-0.00183151	0
0	-0.00179885	0.00316299		0.00417156	0.000961854	0
0	-0.00309522	-0.00364843		-0.00457741	0.00276534	0
0	0.00282138	-0.00473003		0.000391606	-0.0014944	0
0	0.00170345	0.00561386		0.00156052	-8.98397e-05	0
0	-0.00331414	0.00491705		-0.00496045	6.34601e-05	0
0	0.000946688	-0.00660697		-0.000991003	-0.00150032	0
0	0.000766909	-0.00397561		0.00195637	-0.000246278	0
0	-0.00199862	0.00541374		0.00390082	0.00267632	0
0	0.00354866	0.000417756		-0.000243603	0.00112861	0
0	0.000621001	-0.00351297		-0.000715355	-0.00258977	0
0	-0.00542001	0.00244061		0.00141431	-0.00239022	0
0	0.00117961	0.000349589		-0.00168716	0.00267356	0
0	0.00394881	-8.62072e-05		0.000283506	0.00305789	0
0	-0.003199	7.09359e-05		-0.000172018	-0.00286378	0
0	-0.00249198	-0.00253525		0.000380209	0.000489267	0
0	0.00371308	-0.000353887		0.00191665	-0.000682381	0
0	0.00222846	-0.00062678		-0.00153525	-0.00377801	0
0	-0.00235727	0.00123665		-0.00299392	0.00240752	0
0	-0.00215826	0.00180782		0.000328352	0.00079991	0
0	0.000781859	-0.000120375		0.00160481	-0.000203515	0
0	0.00208261	0.000355818		0.000422283	0.00481444	0
0	8.02202e-05	0.000364544		-0.000834714	0.000541101	0
0	-0.00247338	-0.00282619		-0.00161001	-0.00366045	0
0	-0.00166979	-0.00317343		0.000392235	-0.00105629	0
0	0.000344204	0.00277088		0.00231774	-0.000742158	0
0	0.00299495	0.0035951		0.0021828	0.000158436	0
0	0.00247537	0.0026236		-0.0031615	7.92228e-05	0
0	-0.00147878	0.000186184		-0.00223628	-0.000843502	0
0	-0.00389853	-0.00411759		0.00488324	0.00229449	0
0	-0.00163175	-0.00219167		0.00126277	0.00208994	0
0	0.00230163	0.000569261		-0.00307164	-0.000768794	0
0	0.00236282	0.00217738		-0.00184256	-0.00134876	0
0	0.000930585	0.000625748		0.000785032	-0.002715	0
0	0.00086443	-0.00144629		0.00130798	0.00226191	0
0	0.000982543	0.000693068		0.000784787	0.00315334	0
0	-0.00371586	-0.0019432		0.000583865	-0.00456309	0
0	-0.0024466	-0.00165224		-0.00122943	0.00049801	0
0	0.0035529	0.00387587		-0.00165119	0.00434792	0
0	-0.000378232	0.00395833		-0.00254749	-0.0019305	0
0	-0.0043718	-0.00141585		0.00174702	-0.000399111	0
0	0.0010349	-0.00453515		0.00512759	-0.00143953	0
0	0.00390988	-0.0002517		-0.00014162	-0.00264683	0
0	-0.00319143	5.30855e-05		-0.00429364	0.00172469	0
0	-0.00330401	-0.00164508		-0.0023273	0.000552606	0
0	0.00591918	0.0051137		0.00247987	0.00255848	0
0	0.00371916	0.000532728		0.000545294	0.0031289	0
0	-0.00160525	-0.00747428		0.00166284	-0.00270802	0
0	-0.00223285	0.00553804		0.000875337	-0.00323019	0
0	-0.00384405	0.00421006		-0.00207003	-0.00221136	0
0	0.000625306	-0.00778488		0.000767129	0.00101748	0
0	0.00109402	-0.00110788		-0.00251698	0.00443149	0
0	-0.000323328	0.00448592		0.0016509	-7.26122e-05	0
0	0.00405194	0.0020121		0.00186055	-0.000900651	0
0	0.00241482	-0.00188579		-0.00397184	0.000967058	0
0	-0.00439388	-0.00486237		0.00177581	-0.00248023	0
0	-0.00321126	0.0023558		0.00192823	-0.000662877	0
0	0.00276071	0.00693592		-0.0037678	0.00276448	0
0	0.00264498	0.000949732		-0.000321988	-0.00372234	0
0	-0.00134078	-0.00362409		0.00293361	-0.00326789	0
0	-0.00475909	-0.0058188		0.00290515	0.00661135	0
0	0.000138495	0.00192354		0.00297034	0.00351508	0
0	0.00401453	0.00270604		-0.00138512	-0.00381441	0
0	8.02379e-05	-0.00159984		-0.00614046	-0.00172211	0
0	-0.00108655	-0.000717041		-0.00258719	0.00134776	0
0	-0.000475068	3.02622e-05		0.00523146	-0.00249185	0
0	-0.000761808	0.00420319		0.00182715	-0.00269908	0
0	0.00147998	0.00182795		-0.00334951	0.00408318	0
0	0.00190334	-0.00200421		-0.00139273	0.00227785	0
0	-0.00218154	-0.0042445		0.000269797	-0.000411427	0
0	0.00128562	0.000434257		0.00157241	0.000469396	0
0	0.00110094	0.00377983		0.00127983	-0.00233536	0
0	-0.00282186	-0.00382515		-0.00232204	-0.00070627	0
0	0.00186365	-0.0015438		-0.00327895	0.000198317	0
0	-0.000257257	0.00563618		0.000151746	0.000286626	0
0	-0.0042028	-0.000201012		0.00511475	0.00132728	0
0	0.000419607	-0.00360374		0.000963551	-0.00143131	0
0	0.00223688	0.00202587		-0.00435163	-0.00104894	0
0	0.00153527	0.00055458		0.00360795	-0.00025192	0
0	0.00187218	-0.00254228		0.00385743	0.00266952	0
0	-0.00184054	-0.0013354		-0.00394076	0.00167638	0
0	-0.00237746	0.00347174		-0.00482292	-0.00299537	0
0	0.00216545	0.0037159		0.000716658	-0.00159126	0
0	0.00221837	-0.00412773		0.00286335	0.00171413	0
0	-0.00176743	-0.00220548		-0.000234069	0.00116739	0
0	-0.00164067	-0.00109009		-0.00125127	-0.00122863	0
0	0.000190431	-0.00303499		-0.00209342	-0.000368594	0
0	-9.78862e-05	0.00554501		0.00630602	-0.000983282	0
0	0.00112975	0.00551999		0.00330842	-0.00109496	0
0	0.000683753	-0.00289172		-0.00712242	0.00320692	0
0	-0.00193217	-0.00504618		0.0022926	0.00377512	0
0	0.0012572	-5.15672e-05		0.00207793	-0.00481899	0
0	0.00269021	0.00323114		-0.00708078	-0.00245527	0
0	-0.000223765	0.000713665		-0.000536891	0.00491651	0
0	-0.00320705	-0.000483284		0.00357042	-0.000700635	0
0	-0.00458178	0.000161226		-0.000778311	-0.00315766	0
0	0.00361958	0.00380632		0.00122773	-0.000181374	0
0	0.0049403	-0.0012219		0.00323072	0.00482692	0
0	-0.00446065	-0.00514748		0.00102382	-0.000124144	0
0	-0.00219446	-0.00309661		-0.00357721	-0.0048009	0
0	0.00649872	-0.00199942		-0.00306783	0.00201278	0
0	-0.000335202	0.00701978		0.00129814	-0.00073491	0
0	-0.00582579	0.00477699		-0.00083441	-0.00156312	0
0	0.00105883	-0.0045177		0.000847727	0.000664338	0
0	0.00115459	-0.0022104		0.00246061	0.00265129	0
0	0.00363013	0.000963261		-0.000263932	0.00202945	0
0	0.00248446	0.00106971		0.00169136	-0.00476465	0
0	-0.00841562	0.00276042		-0.00222533	-0.00203358	0
0	-0.00185992	-0.00158279		-0.00634831	0.00373164	0
0	0.00778284	-0.00417481		0.000865556	0.00381101	0
0	0.00023792	0.002406		0.00943039	-0.00113247	0
0	-0.00486154	0.00143233		0.00299128	-0.00317862	0
0	0.000212802	-0.00172672		-0.00711336	-0.00187003	0
0	0.00161891	0.00204331		-0.00130353	0.000296347	0
0	0.000566378	0.00103028		-0.00101856	0.0033811	0
0	0.00317495	-0.00321721		-0.00243667	0.000181324	0
0	-0.000795775	-0.00261787		0.00659044	-0.00136336	0
0	-0.00366494	0.00114498		0.00131178	9.48556e-05	0
0	-0.000895763	0.00355938		-0.00547009	-0.00193207	0
0	-0.00177567	0.0019736		0.00215846	0.000674959	0
0	0.00250197	-0.00300335		0.000672634	0.00364468	0
0	0.00632663	-0.00156789		-0.00189299	-0.00213782	0
0	-0.00208067	0.00377321		0.00169863	-0.00255152	0
0	-0.00400127	0.000631366		-7.76234e-05	0.00185344	0
0	-0.000473061	-0.00479785		0.00163177	-0.00119127	0
0	-0.00140914	-0.00364079		3.83921e-05	-0.000317983	0
0	0.00206728	0.00401971		-0.00433243	0.00492646	0
0	0.000904736	0.00476426		-0.00110836	0.00230742	0
0	-0.000575636	-0.00235637		0.000945023	-0.00357083	0
0	0.00148412	-0.00156118		0.00255358	-0.00459281	0
0	-0.00225155	0.00201358		0.00171568	0.000307457	0
0	-0.000879562	-0.00099768		-0.00134764	0.00355392	0
0	0.0018849	-0.00115403		-0.000461796	-0.000628051	0
0	0.0002474	0.00132117		0.00145655	-0.00244062	0
0	0.000478263	-0.00243654		-0.000698138	-0.00103524	0
0	-0.000402518	-0.00366716		-0.00299826	0.00120258	0
0	-0.00130276	0.00681242		0.00155625	0.00415323	0
0	0.000439839	0.00440645		0.000559433	0.000306693	0
0	0.000533852	-0.00682325		0.000350854	-0.000150645	0
0	-0.00174584	0.00112962		0.00108385	-0.000151569	0
0	0.00232652	0.00212581		-0.00142545	-0.0036337	0
0	0.00278317	-0.0034653		0.000681688	-0.000266098	0
0	-0.00458803	-0.000207648		-0.000995716	-7.47453e-06	0
0	-0.00179219	-0.000743737		0.000398132	-0.00018733	0
0	0.000481502	-0.000211562		-5.6577e-05	0.00453228	0
0	-0.000577632	-0.000671883		-0.00298361	0.00206948	0
0	0.0030902	0.00274079		0.00133621	-0.00197434	0
0	0.00112867	0.00420909		0.00302942	-0.00251544	0
0	0.000286642	-0.00658791		0.000712888	-0.00226528	0
0	-0.000104464	-0.00408449		0.00165333	0.000899604	0
0	-0.00235838	0.00744948		0.000525765	0.000800435	0
0	0.00256029	0.00558155		-0.00661878	0.000145974	0
0	0.00258058	-0.00547094		-0.00286895	-0.00142355	0
0	-0.00540156	-0.00462925		0.00555356	-0.00253242	0
0	-0.00339675	0.00480754		0.00129315	0.00114373	0
0	0.00350441	0.00130527		-0.00217764	0.00178772	0
0	0.00119074	-0.00190128		0.000350234	0.00384969	0
0	0.000237889	-0.000598521		-0.000259273	0.00310696	0
0	0.000509225	7.97544e-05		0.000100944	-0.00635328	0
0	-0.00251101	0.00172938		0.00337312	-0.0032152	0
0	0.00151256	-0.00130868		-0.00164349	0.00780003	0
0	0.00157477	-0.00380995		-0.00636722	0.00112512	0
0	-0.0030828	0.000277821		0.00280373	-0.00558783	0
0	-0.000730488	0.00336578		0.00456773	-0.00218562	0
0	0.000476126	-0.000930085		-0.00194126	-0.00122608	0
0	0.00167902	0.00087841		0.000383327	0.00304467	0
0	0.00178781	0.00252049		-0.000327523	0.00536621	0
0	-9.7125e-05	-0.00447304		-0.000546405	-0.00182766	0
0	-0.0030588	-0.00262734		0.000535861	-0.0049852	0
0	-0.00106285	0.00466434		-0.000649444	0.00230048	0
0	0.00222389	0.00221669		0.00143591	0.00345906	0
0	-0.0020514	-0.00403186		-0.00112014	-0.00326907	0
0	0.000844133	-0.00312433		-0.00407534	-0.000793683	0
0	0.00267452	0.00173634		0.00132544	0.00406645	0
0	-0.000456373	0.00356458		0.00649789	-0.000665938	0
0	0.000490479	0.000666026		-0.00184527	-0.00388821	0
0	-0.00219847	0.00296619		-0.00473929	-0.0017403	0
0	0.00109854	0.000751765		0.00215352	0.00313102	0
0	0.00343103	-0.010804		0.00145419	0.002296	0
0	-0.00457427	-0.00203109		0.00094325	-0.00258313	0
0	-0.00134148	0.00759706		0.000473437	-0.00111304	0
0	0.000816934	-0.00176829		-0.00304397	-0.000721595	0
0	-0.00111566	3.19151e-05		-0.0027975	0.000945533	0
0	0.00249002	0.00383036		0.00403427	0.000754916	0
0	0.00116874	-0.00325106		0.00342883	-0.000195489	0
0	-0.000634924	-0.000868228		-0.0046504	0.00277037	0
0	0.00159412	0.00442794		-0.00119557	-0.000768197	0
0	-0.00114872	0.000718926		0.00195843	-0.00463207	0
0	-0.00521037	-0.00108852		0.000802318	0.00173456	0
0	0.00293896	-0.000509103		-5.87271e-05	0.00574686	0
0	0.00299415	-0.00141758		-0.00266488	-0.00121606	0
0	-0.00374548	-0.00392717		0.00186435	-0.0074379	0
0	0.0024638	0.000675808		-0.000420034	-0.000143983	0
0	0.00211192	0.00373486		-0.00111663	0.00789603	0
0	-0.0037905	-0.000251752		0.0048662	0.000536882	0
0	0.000884536	0.00231126		-0.00356655	-0.00391537	0
0	0.0019703	-0.0012623		-0.00318158	-7.48165e-05	0
0	-0.00362316	-0.00558071		0.00431741	-0.000928004	0
0	-0.000286266	0.00246372		-0.00161181	-0.00213222	0
0	0.00502439	0.00778785		-0.000879402	0.00281619	0
0	-0.000877308	-0.00229689		0.0021829	0.00372156	0
0	-0.00435631	-0.00785205		0.000787763	-0.00444378	0
0	0.00147484	0.00192593		-0.00086917	-0.00393968	0
0	0.00306619	0.00332387		-0.00295511	0.00443554	0
0	-0.00180761	-0.00179608		0.00140392	0.0037537	0
0	-0.00321074	-0.00207791		0.00552883	-0.00170198	0
0	0.00248335	-0.000476237		0.000565593	-0.00293973	0
0	0.00292077	0.00122892		-0.00558925	-0.000795945	0
0	0.000371571	0.00268793		-0.00390902	0.00275721	0
0	0.000480261	0.00185285		-0.000237182	-0.000102084	0
0	-0.00292464	-0.000835524		0.00486079	-0.00228045	0
0	-0.000742573	-0.000947851		0.00144965	0.000850839	0
0	0.000557262	-0.00221926		-0.0030385	-0.000535034	0
0	-0.00123347	-7.7138e-05		0.00183296	0.00157871	0
0	0.00179388	0.000506454		0.0039879	0.00212969	0
0	-0.00140998	-0.00209938		0.000518373	-0.000935647	0
0	-0.00220385	0.00163849		-0.00516877	0.000646363	0
0	0.00194788	0.0017719		-0.00233148	-1.8555e-05	0
0	0.000923137	-0.000580508		0.00054985	-0.0044529	0
0	-0.000682807	0.000895016		0.000383442	-0.00309026	0
0	-9.47382e-05	-0.000113814		0.00316782	0.00378148	0
0	0.00194681	-0.00108663		-0.00188416	0.00429116	0
0	2.07271e-06	-0.000613769		-0.00400464	-0.001496	0
0	0.000330107	-0.00089576		0.00378493	-0.0033444	0
0	0.00233779	0.00324915		0.00153103	0.00247212	0
0	-0.00350803	0.00355359		-0.000620197	0.00156713	0
0	-0.00398112	-0.00282175		0.00241995	-0.00346987	0
0	0.00388843	-0.00282328		-0.00339036	0.000784401	0
0	0.00300015	0.00161317		-0.00348582	0.00162007	0
0	-0.00272154	0.00116439		0.00641075	-0.000515277	0
0	-0.00171431	-0.00512762		0.000744825	0.000204698	0
0	0.000452069	-0.00378145		-0.00647927	-0.00146974	0
0	0.00276861	0.00580432		0.00447558	-0.000821132	0
0	-0.000254771	0.00612312		0.00320056	0.000753036	0
0	-0.00365108	-0.00152216		-0.00343983	0.000743596	0
0	0.00137992	-0.00314573		-0.000296273	0.00306887	0
0	0.00136844	0.000213836		-0.00207152	-0.000691692	0
0	-0.000769141	-0.00277929		-0.00372795	-0.00354915	0
0	0.000795589	0.00071209		0.0017669	0.002355	0
0	0.00122002	0.00400194		0.00492619	0.00070645	0
0	-0.000565433	-0.00325619		0.000831405	-0.00421401	0
0	-0.00180653	-0.000855699		0.000241942	0.00116581	0
0	-0.00116233	0.00433852		-0.00157338	0.00288091	0
0	-0.00226931	-0.000246264		-0.0052713	-0.00193131	0
0	0.0026802	-0.00443526		0.00492973	0.000479045	0
0	0.00442859	-0.000660843		0.00652235	0.00135493	0
0	-0.00269384	0.0039573		-0.00777309	-0.000930902	0
0	-0.000887066	0.00251556		-0.00401011	-0.00232082	0
0	0.000815212	-0.00222211		0.00632403	-5.2001e-05	0
0	-0.00102373	-0.00440809		0.0036698	0.00316847	0
0	0.000958263	0.000335477		-0.0028826	0.000896164	0
0	0.00209664	0.00190088		-0.0052101	-0.000291631	0
0	0.000256738	-0.00132106		0.00108764	-0.00193458	0
0	-0.00449387	0.00395444		0.00370253	-0.00250133	0
0	-0.00251203	0.0034535		-0.00207599	0.000809121	0
0	0.003627	-0.00474376		-0.00714015	0.00280569	0
0	0.00106912	-0.00462873		0.00280116	0.00053465	0
0	-0.000912583	0.00435684		0.00964407	-0.00280736	0
0	0.00177743	0.00357566		-0.00269122	-0.000263145	0
0	0.000726973	-0.00310959		-0.00300307	0.000954507	0
0	-0.000674384	0.000142777		0.00105756	0.000727985	0
0	-0.000987745	-0.00230793		-0.00184697	0.00367	0
0	0.000410175	0.000217065		0.00173211	-0.00192647	0
0	0.000425061	0.00659217		0.00109761	-0.00407963	0
0	-0.00393216	-0.00340495		-0.00320299	0.00161386	0
0	-0.000333434	-0.00431508		0.00105217	0.000565848	0
0	0.00411545	0.00226878		0.00240799	-0.0021046	0
0	-0.000340332	-0.00135618		-0.00249712	0.00171233	0
0	-0.00326203	0.0011574		0.000547534	0.00310459	0
0	0.00177908	0.00192216		-0.000232555	-0.00333125	0
0	0.00563854	-0.00278077		-0.000692964	-0.000309949	0
-9.42622e-08	-0.00305027	0.000593449		0.00224439	0.00325469	0
-1.10861e-07	-0.00581307	0.00306082		-0.00105124	-0.00305762	0
-1.26262e-07	0.0028978	-0.00618319		0.000597321	-0.000118813	0
-1.40387e-07	0.00395811	-0.000984769		-0.00216429	0.00285912	0
-1.53168e-07	-0.00156245	0.00944242		-0.00191582	-0.00152145	0
-1.64548e-07	-0.00197088	-0.00310042		0.00656184	-0.000754912	0
-1.74482e-07	-0.00034125	-0.00670757		0.00211582	-0.000644423	0
-1.82936e-07	-0.00072401	0.0061643		-0.00516813	-0.00184692	0
-1.89888e-07	0.00456094	0.00470384		-0.00131245	0.0035374	0
-1.95325e-07	0.000998231	-0.00581669		-0.000503863	0.00360747	0
-1.99249e-07	-0.00624919	-0.00144123		-0.00163151	-0.00368269	0
-2.0167e-07	0.000802459	0.00366157		0.00409784	-0.00129601	0
-2.02609e-07	0.00114674	0.000998696		-0.00269126	0.00152133	0
-2.02097e-07	-0.00102087	-0.00257997		-0.0042468	0.000509434	0
-2.00176e-07	0.00279706	-0.00511949		0.0111216	-0.000570083	0
-1.96894e-07	-0.000297774	0.00114606		0.00232894	-0.00290258	0
-1.9231e-07	-0.00218048	0.00454357		-0.00861088	0.000597381	0
-1.86491e-07	0.00066299	-0.00212982		0.000436883	-0.000239472	0
-1.79509e-07	0.00154115	9.50183e-05		0.00203542	0.00131334	0
-1.71444e-07	-0.00158258	0.00616315		-0.00362738	0.00466305	0
-1.62381e-07	-0.00240808	-0.001791		-0.00197099	-0.00466071	0
-1.52411e-07	0.00212816	-0.00358353		0.00452581	-0.00117117	0
-1.41627e-07	0.00244283	0.00128336		0.0022725	0.00626192	0
-1.30129e-07	-0.000512448	-0.00433591		-0.00179844	-0.00282345	0
-1.18015e-07	-0.00349745	-0.000320055		-0.000248791	-0.0040554	0
-1.05388e-07	-0.000350883	0.00880376		0.00151486	0.00237627	0
-9.23519e-08	0.00267709	0.000164006		0.00152479	0.00164607	0
-7.90091e-08	-0.00057843	-0.00599364		-0.00300435	-0.00226196	0
-6.54627e-08	0.000799164	-0.0023132		-0.00379352	-0.000570459	0
-5.18143e-08	0.00121053	-0.000736233		0.00296204	0.00202342	0
-3.81636e-08	-0.000491937	0.0021923		0.00169857	-0.000110717	0
-2.46077e-08	-0.00152558	0.000948404		-0.00313162	-0.000767125	0
-1.12402e-08	-0.00129944	-0.00227625		-0.000184218	-0.000546756	0
1.84873e-09	0.00330948	0.00271489		0.00136614	-0.00133883	0
1.45735e-08	-2.24631e-05	0.00239661		-0.000416024	-0.000303731	0
2.68535e-08	-0.00370659	-0.00367319		0.00030248	0.00171871	1.48555e-07
3.86131e-08	0.00153687	0.00158153		0.00134756	0.00157139	1.38797e-07
4.97829e-08	0.00089544	0.00154018		0.00213729	-0.00017689	1.28223e-07
6.02993e-08	-0.00120276	-0.00491475		-0.0031512	-0.00343029	1.16935e-07
7.0105e-08	0.00196359	-0.00125336		-0.00531352	0.00264595	1.05042e-07
7.91495e-08	0.00199936	0.00608745		0.00707993	0.00480533	9.26497e-08
8.73889e-08	-0.0021208	0.00559246		0.00526147	-0.00489737	7.98691e-08
9.47867e-08	-0.0031382	-0.00398024		-0.00370692	-0.00137586	6.68095e-08
1.01313e-07	-0.00200753	-0.00513199		-0.00330823	-1.77418e-05	5.35799e-08
1.06945e-07	0.00353858	0.000954075		-0.00323458	-0.00171608	4.02877e-08
1.11667e-07	0.00456652	0.00124664		0.00417136	0.0023413	2.70379e-08
1.1547e-07	-0.00079717	-0.000579899		0.00640337	0.0017979	1.39325e-08
1.18353e-07	-0.00132896	-0.0039731		-0.00116913	0.00188052	1.06975e-09
1.2032e-07	-0.00152099	-0.000953614		-0.010616	-0.00133529	-1.14567e-08
1.21382e-07	-0.00115337	0.00751084		-0.0022908	7.04929e-05	-2.35585e-08
1.21557e-07	-0.00250734	0.000294163		0.00849411	0.00073644	-3.51526e-08
1.20867e-07	0.00109486	-0.00613849		-0.00084262	-0.00425295	-4.61624e-08
1.19343e-07	0.00464214	0.0015326		-0.00127728	-0.00118721	-5.6518e-08
1.17017e-07	-0.00153185	0.00313986		-0.000989156	0.00319376	-6.61562e-08
1.13929e-07	-0.000299504	0.000625384		-0.000896471	0.000897083	-7.50212e-08
1.10122e-07	0.00366785	-0.000125115		0.00238681	-0.0034431	-8.30651e-08
1.05642e-07	-0.00226309	-0.000690376		0.000688037	-0.000235796	-9.02473e-08
1.00542e-07	-0.00337556	-0.000408984		0.00214078	0.00293715	-9.65353e-08
9.48735e-08	-0.000474677	0.00100433		-0.00260624	0.000173183	-1.01904e-07
8.86942e-08	-0.00156469	-0.00223503		-0.00422759	-0.00127446	-1.06338e-07
8.2062e-08	0.00344933	-0.00350704		0.00669757	0.000897485	-1.09826e-07
7.50372e-08	0.00247285	0.00246461		0.00516623	0.00100935	-1.12369e-07
6.76807e-08	-0.00139636	0.00175623		-0.00716566	-0.0024829	-1.13971e-07
6.00546e-08	0.000765931	-0.000551316		-0.00508083	0.00117457	-1.14647e-07
5.22209e-08	-0.00203316	-0.00176986		0.0034072	0.00184367	-1.14417e-07
4.42413e-08	-0.000488677	-0.000417532		0.00221304	-0.00339934	-1.13307e-07
3.61768e-08	0.00202229	0.00301741		0.000496037	-0.00120685	-1.1135e-07
2.80877e-08	0.000601418	0.00308238		-0.000302745	0.00168141	-1.08585e-07
2.00321e-08	-0.000884524	-0.00125958		-0.00469758	0.00258134	-1.05056e-07
1.20666e-08	-0.00256946	-0.00542604		0.000751714	0.00125189	-1.00812e-07
4.24557e-09	-0.000376195	0.00089472		0.0078274	-0.00306012	-9.59059e-08
-3.37938e-09	0.00102144	0.00451041		0.00226606	-0.00111353	-9.03942e-08
-1.07595e-08	0.00160506	-0.00202543		-0.00694899	0.00395259	-8.43369e-08
-1.78491e-08	0.00252416	-0.0059427		-0.00618574	-0.000359978	-7.77967e-08
-2.46059e-08	-0.00178222	0.0019666		0.00319452	-0.0031593	-7.0838e-08
-3.09914e-08	-0.00247266	0.00368167		0.00334121	0.00115358	-6.35271e-08
-3.69708e-08	4.05423e-05	-0.00202431		0.00162648	0.000565159	-5.59308e-08
-4.25131e-08	0.00150709	0.00341624		-0.00156106	-0.00156518	-4.81167e-08
-4.75916e-08	0.00225877	0.00207486		-0.00671982	-0.00156295	-4.01517e-08
-5.21834e-08	-0.00257746	-0.00291955		0.002637	0.00074116	-3.21024e-08
-5.627e-08	-0.0014286	-0.00136186		0.006711	0.00382968	-2.40341e-08
-5.98371e-08	0.00265145	0.00113514		-0.000934864	-0.00155356	-1.60102e-08
-6.28744e-08	-0.00170831	0.00168586		-0.00236086	-0.00212496	-8.09217e-09
-6.53758e-08	-0.00299053	-0.0014352		0.000375655	0.00188479	-3.38942e-10
-6.73393e-08	0.00102772	-0.00214294		0.00223722	-0.000441498	7.19381e-09
-6.87667e-08	0.00215426	-0.00143565		-0.00166167	0.00187809	1.44535e-08
-6.96637e-08	0.00290305	0.000182429		-0.00320071	0.000938253	2.13912e-08
-7.00397e-08	0.000668647	0.00181077		0.0015557	-0.00353718	2.7962e-08
-6.99074e-08	-0.00319791	0.00172533		0.00267822	-0.00148323	3.41253e-08
-6.9283e-08	-0.00239565	0.0018591		-0.00150654	-0.000622529	3.98445e-08
-6.81857e-08	0.00147795	-0.00318807		-0.00355936	0.00111458	4.50879e-08
-6.66375e-08	0.00435562	-0.00198847		0.00290433	0.00287741	4.98283e-08
-6.46628e-08	0.000266958	0.0011391		0.00411053	0.00098996	5.40433e-08
-6.22887e-08	-0.0052402	-0.0019301		-0.0033256	0.00114014	5.77151e-08
-5.95443e-08	-0.00185049	0.00528216		-0.00409023	-0.00143224	6.08311e-08
-5.64604e-08	0.00205792	0.000216667		0.00136067	-0.0031952	6.33832e-08
-5.30692e-08	0.000592591	-0.00739036		0.00178683	-0.000589197	6.53678e-08
-4.94043e-08	0.0026646	0.00103378		-0.00120857	0.00244474	6.67862e-08
-4.55004e-08	-0.000407183	0.00423904		0.000981563	0.00174445	6.76439e-08
-4.13926e-08	-0.00254524	0.00185203		0.00380951	-0.00474193	6.79507e-08
-3.71166e-08	0.00218152	0.000474798		-0.00133254	-0.00194397	6.77206e-08
-3.27081e-08	-0.0012341	-0.00125861		-0.00500384	0.00477972	6.69713e-08
-2.82026e-08	-0.00186196	-0.00248323		0.00107938	0.00302482	6.57239e-08
-2.36355e-08	6.94138e-05	-0.00024842		0.00438417	-0.000310575	6.40032e-08
-1.90415e-08	-0.00012671	-0.000214479		-0.00127972	-0.00170197	6.18367e-08
-1.44542e-08	0.00378144	0.00104255		-0.0016836	-0.00100034	5.92545e-08
-9.90615e-09	0.0026607	0.000829682		0.00123206	-0.00201459	5.62894e-08
-5.42893e-09	-0.00449218	-0.00179533		0.000592075	-0.00155746	5.29761e-08
-1.05237e-09	-0.00363927	0.00347041		0.000491875	0.00230192	4.93509e-08
3.19533e-09	0.0028811	0.000344487		-0.00114456	0.00215137	4.54517e-08
7.28785e-09	0.0022847	-0.00608921		-0.00197455	9.72918e-05	4.13171e-08
1.12005e-08	-0.00127112	0.00325078		-0.000814903	0.00182074	3.69867e-08
1.49108e-08	-0.000254749	0.00438486		0.00279427	-0.00288054	3.25003e-08
1.83987e-08	-0.00115969	-0.00554474		-0.000360055	-0.00450246	2.78978e-08
2.1646e-08	-0.000858275	-0.000715035		-0.00327388	0.00267881	2.32189e-08
2.46371e-08	0.00377889	0.00407914		0.00388386	0.00235316	1.85023e-08
2.73585e-08	0.000757542	-0.000794045		-0.000467682	0.00213214	1.3786e-08
2.97991e-08	-0.00247652	0.000361889		-0.00215827	-0.000611759	9.10742e-09
3.19506e-08	-0.000852704	-0.000537297		0.00286966	-0.00405419	4.50181e-09
3.38063e-08	0.00141892	-0.0008138		0.000200641	0.000791136	2.88944e-12
3.53625e-08	-0.000279291	0.00102445		0.00199531	0.00144614	-4.35731e-09
3.66174e-08	-0.00138276	-0.00280511		-0.00140897	0.00101218	-8.54879e-09
3.75718e-08	0.00263204	-0.00070975		-0.00455676	-0.000614819	-1.25439e-08
3.82282e-08	-0.00093751	0.00170462		-3.5056e-05	-0.00194721	-1.63176e-08
3.85915e-08	-0.00225633	0.00117892		0.00315894	0.00166954	-1.9847e-08
3.86685e-08	0.00193903	-0.000813547		0.00106781	0.00102554	-2.31121e-08
3.84677e-08	0.00141662	-0.00206224		-0.00273811	-0.000286041	-2.60953e-08
3.79995e-08	-0.000426952	0.000962622		0.000330459	0.000954457	-2.87823e-08
3.72759e-08	-0.00310451	0.0043013		-0.000225118	-0.00189986	-3.11612e-08
3.63103e-08	-0.000769429	0.00362498		0.000229602	-0.00379945	-3.32228e-08
3.51173e-08	0.00278659	-0.00602913		0.00224595	0.0012454	-3.49611e-08
3.3713e-08	0.0012072	-0.003068		0.000822506	0.00316146	-3.63725e-08
3.21143e-08	0.000973518	0.00223366		-0.00165325	0.000969748	-3.74561e-08
3.03389e-08	-0.000954235	0.00162619		-0.00280414	-0.000994714	-3.82139e-08
2.84052e-08	-0.002816	0.00298645		-2.07994e-05	-0.000878737	-3.86502e-08
2.63323e-08	-0.000232079	-0.0063824		0.00232264	-0.00074839	-3.87716e-08
2.41398e-08	-0.00045548	-0.00173605		0.00141125	-0.000893762	-3.85872e-08
2.1847e-08	0.000262917	0.00556001		-0.00440001	0.000673183	-3.81082e-08
1.94738e-08	0.00138052	-0.00320132		0.00139585	-0.000605437	-3.73476e-08
1.704e-08	-0.00170022	-0.00254693		0.00702508	-0.000731643	-3.63204e-08
1.45649e-08	0.00140058	0.00460466		-0.00232213	0.00291331	-3.50431e-08
1.20676e-08	0.00390977	0.00080148		-0.00402143	0.0021305	-3.35338e-08
9.56682e-09	-0.00111929	-0.00161756		0.0012153	-0.00179229	-3.18115e-08
7.08051e-09	-0.00217982	0.00169622		-0.000361184	-0.00132602	-2.98969e-08
4.62621e-09	0.000296158	0.00147774		-0.00156925	-0.000449943	-2.7811e-08
2.22038e-09	-0.00103418	0.00278012		0.00116626	-0.0010703	-2.55755e-08
-1.21373e-10	-0.00135018	-0.00182891		0.0011329	0.00137586	-2.3213e-08
-2.38432e-09	0.00317016	-0.00219767		-0.00349274	0.00201704	-2.0746e-08
-4.55483e-09	0.00293933	-0.00240836		-0.00189517	-8.37823e-05	-1.81974e-08
-6.62041e-09	-0.00459286	-0.00487454		0.00587629	0.0020083	-1.55896e-08
-8.56975e-09	-0.00255386	0.00297066		0.00185836	-0.000914378	-1.2945e-08
-1.03928e-08	0.00440561	0.00378932		-0.000983123	-0.00295479	-1.02857e-08
-1.20807e-08	-0.00140458	0.00261969		-0.000342312	0.000909023	-7.63288e-09
-1.36258e-08	-0.0031788	-0.00152335		-0.00105411	-0.00394892	-5.00721e-09
-1.50218e-08	0.00232413	-0.00423979		-0.00187258	-0.00216694	-2.4284e-09
-1.62638e-08	0.00265973	0.00229723		-0.00332978	0.00753051	8.49259e-11
-1.7348e-08	-0.000680371	-0.00047604		0.00731075	0.00314687	2.51521e-09
-1.8272e-08	-0.00137823	-0.00073873		0.00318574	-0.00463712	4.84593e-09
-1.90346e-08	0.00193151	0.00163242		-0.00780383	-0.00088868	7.0622e-09
-1.96358e-08	0.000486764	-0.000151911		-0.000621677	0.000999476	9.15056e-09
-2.00766e-08	-0.00156841	0.00056186		0.00187223	-0.0020105	1.10986e-08
-2.03595e-08	-0.000984406	0.00110413		-0.000237038	0.000872828	1.28957e-08
-2.04877e-08	-0.000271202	0.00187535		0.000566243	0.00187294	1.4533e-08
-2.04656e-08	0.00143941	-0.00161251		0.00237086	-0.00180449	1.60028e-08
-2.02984e-08	0.00194605	-0.00247123		-8.05511e-05	-0.00160768	1.7299e-08
-1.99925e-08	-0.00109135	-0.000707719		-0.00453657	0.00151637	1.84173e-08
-1.95545e-08	-0.00203139	-0.000500451		0.00013869	0.00214867	1.93549e-08
-1.89923e-08	0.000155679	0.00146599		0.0045064	-0.00120718	2.01104e-08
-1.8314e-08	0.000197133	-0.000175782		-0.000569847	-0.00127182	2.0684e-08
-1.75286e-08	0.000829084	-0.000787392		-0.0015581	0.00160584	2.10773e-08
-1.66454e-08	0.000542712	0.00142757		0.00128904	-0.000722934	2.12932e-08
-1.56741e-08	-0.000275433	0.00148265		-0.00103906	-0.00131442	2.13359e-08
-1.46245e-08	0.000407391	0.00041951		-0.000746972	0.00081426	2.1211e-08
-1.35069e-08	-0.0030179	0.000916196		-0.00342759	0.00137437	2.0925e-08
-1.23319e-08	-0.00123521	-0.00140903		-0.00364269	-0.000953371	2.04856e-08
-1.11096e-08	0.00310246	-0.00336445		0.00874581	-0.00108317	1.99014e-08
-9.85035e-09	7.19844e-05	-2.87389e-05		0.00635155	0.00292584	1.91819e-08
-8.56477e-09	-0.00151727	7.07987e-05		-0.00524691	0.000192121	1.83372e-08
-7.26275e-09	0.0020421	0.00183442		-0.00549597	-0.000985073	1.73782e-08
-5.95413e-09	0.00174985	0.00366565		-0.00322203	0.000264827	1.63163e-08
-4.64861e-09	-0.00556868	-0.00247219		0.00518643	-0.00249367	1.51633e-08
-3.35537e-09	-0.0017024	-0.00339452		0.0076125	-0.0015378	1.39313e-08
-2.08321e-09	0.0048293	0.000110951		-0.00208225	0.00367836	1.26327e-08
-8.40543e-10	0.00222902	-0.000341854		-0.00668553	0.00241153	1.12798e-08
3.64849e-10	-0.00363642	0.00304978		-0.00155202	-0.00229362	9.88505e-09
1.52563e-09	-0.00164594	0.00486728		0.00615711	0.00114151	8.46089e-09
2.63505e-09	0.00512371	-0.00234062		0.00158039	-0.0025644	7.01945e-09
3.68703e-09	-0.00152026	-0.00467143		-0.00596447	-0.00564165	5.57246e-09
4.67602e-09	-0.00106939	0.00132426		-0.00130988	0.00422455	4.13153e-09
5.59721e-09	0.0035405	0.0011555		0.00462976	0.00253716	2.70775e-09
6.44645e-09	-0.00121832	-0.000269951		0.0029027	-0.00158561	1.31166e-09
7.2201e-09	-0.000658571	0.00107652		-0.00124899	0.00215778	-4.68962e-11
7.91541e-09	-0.00119994	-0.00174992		-0.00340122	-0.000486262	-1.35855e-09
8.53015e-09	-0.00199534	-0.00231967		-0.0033969	-0.000396845	-2.6146e-09
9.06273e-09	0.00375288	-0.000861454		0.000275883	0.0029759	-3.80723e-09
9.5123e-09	0.000903125	0.00185402		0.00661981	-0.0019658	-4.92921e-09
9.87861e-09	-0.00568431	0.00493196		0.00296149	-0.00406671	-5.97433e-09
1.0162e-08	0.000185191	-0.00152143		-0.00983944	0.00305385	-6.93703e-09
1.03633e-08	0.00370109	-0.00505204		-0.0023432	0.00228607	-7.81261e-09
1.0484e-08	-0.000180756	-0.000412974		0.00836316	-0.00371391	-8.59736e-09
1.05262e-08	0.0018264	0.00383428		0.000693776	-1.15648e-05	-9.28825e-09
1.04922e-08	0.000385095	0.0034871		-0.00251313	0.00290091	-9.88308e-09
1.03851e-08	-0.00436104	-0.00280918		-0.000648358	-0.00197073	-1.03806e-08
1.02082e-08	0.000633597	-0.0024571		-0.000503465	-0.00219923	-1.07804e-08
9.96513e-09	0.00357102	0.00214997		0.00199376	0.00229485	-1.10827e-08
9.66015e-09	-0.00328968	-0.000520597		-0.000174986	0.00138734	-1.12883e-08
9.29754e-09	-0.00403943	-0.00201714		-0.00329625	-0.00222107	-1.13992e-08
8.88178e-09	0.00383944	0.000681725		0.000890725	0.000883282	-1.14178e-08
8.41787e-09	0.00442999	0.00129589		0.00346801	0.00177829	-1.13473e-08
7.91077e-09	-0.00343454	0.000246568		-0.00131081	-0.00281125	-1.11912e-08
7.36551e-09	-0.0048075	-0.00163353		-0.00256397	0.00039652	-1.09535e-08
6.78749e-09	0.00357174	0.00118877		0.0022779	0.00215669	-1.06392e-08
6.18187e-09	0.00373317	0.00378047		-0.0018	-0.00114124	-1.02533e-08
5.55376e-09	-0.00278458	-0.00219398		-0.00171191	-0.000662479	-9.80132e-09
4.90857e-09	-0.000853809	-0.00421416		0.00699372	0.000646807	-9.28913e-09
4.25148e-09	0.00141298	-7.58747e-05		0.00147378	-0.000658257	-8.72265e-09
3.58747e-09	-0.00235327	0.00180779		-0.00703527	-0.0016313	-8.10822e-09
2.92156e-09	-0.000160331	0.00196059		-0.000939504	0.00207669	-7.45244e-09
2.25843e-09	0.00278004	-0.000501901		0.00435353	0.00134799	-6.7617e-09
1.60257e-09	-0.00108507	0.000194142		-0.000655235	-0.000525283	-6.04243e-09
9.585e-10	0.00141436	0.000177623		-0.00265031	0.000898905	-5.30139e-09
3.30414e-10	0.00055567	-0.00259531		0.00152668	-0.00272634	-4.54524e-09
-2.78002e-10	-0.00217129	0.000342802		-0.000739493	-6.54006e-05	-3.78012e-09
-8.63224e-10	0.0011945	0.00257233		-0.000459661	0.00128841	-3.01215e-09
-1.42181e-09	-0.000455361	-0.00151612		0.00375111	-0.00125292	-2.24756e-09
-1.95082e-09	-2.48766e-05	-0.00079201		-9.86338e-05	0.00308264	-1.49218e-09
-2.44764e-09	-0.000577853	0.0037617		-0.00308997	-0.00182657	-7.51453e-10
-2.90978e-09	-0.00168072	-0.00181356		-0.000908421	-0.00449816	-3.05838e-11
-3.33535e-09	0.00247045	-0.00290056		0.00423343	0.00287207	6.65612e-10
-3.72274e-09	0.000536106	0.0033814		0.00116174	-0.0009514	1.33263e-09
-4.07044e-09	-0.00210407	-0.00137255		-0.00659107	0.00183217	1.96619e-09
-4.37742e-09	0.000448838	-0.00479284		-0.0013391	0.00609702	2.5627e-09
-4.643e-09	0.00145148	0.00249521		0.0040268	-0.00403105	3.11884e-09
-4.86684e-09	0.00252013	0.00280238		-0.00242038	-0.00370163	3.63175e-09
-5.04882e-09	-0.000992541	6.75798e-05		0.00129144	0.000193049	4.09907e-09
-5.18904e-09	-0.00568733	0.000380453		0.00593477	0.000682417	4.51858e-09
-5.28815e-09	0.00116155	-0.00124996		-0.0020735	0.00242045	4.88885e-09
-5.34679e-09	0.0048903	0.000635933		-0.00104616	0.0024727	5.2089e-09
-5.36591e-09	-0.00115943	-7.88335e-05		-0.00151601	0.000179297	5.47783e-09
-5.34696e-09	-0.00298528	0.000503439		-0.00147517	-0.00409689	5.69533e-09
-5.29127e-09	-8.26565e-05	-0.00182317		0.00164445	-0.00308877	5.86162e-09
-5.20054e-09	0.00212267	-0.00246869		-0.00237345	0.000153045	5.97722e-09
-5.0766e-09	-0.000751982	0.00305702		-0.000888863	0.00509081	6.04291e-09
-4.9214e-09	-3.25519e-05	-0.00196122		0.000592532	0.00446337	6.05996e-09
-4.73725e-09	0.00414716	0.000151364		0.00244148	-0.00526266	6.03001e-09
-4.52636e-09	-0.00476699	0.00309752		0.00272987	-0.00564393	5.95478e-09
-4.29108e-09	-0.00469539	-0.00510932		-0.000496495	0.00299376	5.83643e-09
-4.03394e-09	0.00531211	-0.00182935		-0.00125187	0.00323944	5.67755e-09
-3.75744e-09	0.00296482	0.00726528		-0.00256527	-0.00187647	5.48054e-09
-3.46413e-09	-0.000231287	0.00355972		0.00130673	-0.00165244	5.24813e-09
-3.15664e-09	-0.00383016	-0.00354284		0.00181197	0.000259064	4.98349e-09
-2.83761e-09	-0.00128655	-0.00194239		-0.00103172	0.00324595	4.68974e-09
-2.50962e-09	0.00493194	-0.000827999		-0.00164376	0.0013818	4.37007e-09
-2.17521e-09	-6.26445e-05	-0.00108608		0.000510537	-0.00351068	4.0278e-09
-1.83681e-09	-0.000573335	0.00481984		0.00171404	-0.00186915	3.66627e-09
-1.49702e-09	-0.000697023	-0.00145227		-0.00233301	0.00195348	3.28893e-09
-1.15823e-09	-0.00338698	-0.00724964		0.000813683	0.000279763	2.89918e-09
-8.22609e-10	0.00277497	0.00284412		0.0042103	0.000229795	2.50032e-09
-4.92423e-10	0.00159562	0.00397758		-0.00186271	0.000636522	2.09577e-09
-1.69801e-10	-0.0026091	0.00111551		-0.00692911	-0.000638577	1.68877e-09
1.43348e-10	0.000295984	-0.000182333		0.000491427	0.00269406	1.28242e-09
4.45306e-10	0.00239471	0.000616357		0.0078868	-0.00274559	8.79843e-10
7.34238e-10	-9.3418e-05	-0.00187352		0.00209453	-0.0029417	4.83903e-10
1.00853e-09	-0.00365294	-0.0085509		-0.00408561	0.0045961	9.73916e-11
1.26702e-09	6.7327e-05	0.00204808		-0.00414882	0.000270432	-2.77086e-10
1.50845e-09	0.00247165	0.00846867		-0.00143306	-0.00194588	-6.37187e-10
1.7316e-09	-0.000808407	-0.00199037		0.00346127	-0.000776122	-9.80597e-10
1.93547e-09	-0.00124227	-0.00199311		0.00216943	0.00014847	-1.30524e-09
2.11946e-09	0.000219139	0.00153087		-0.00403013	0.00329393	-1.60945e-09
2.28305e-09	0.00151088	-0.00169519		0.000830702	-0.00152545	-1.89156e-09
2.42567e-09	0.00169454	0.002658		0.0047783	-0.00399591	-2.15008e-09
2.54698e-09	-0.000144776	0.0023619		-0.00348054	0.00131922	-2.38397e-09
2.64696e-09	-0.00285499	-0.00570679		0.00124239	0.0017565	-2.59228e-09
2.72553e-09	-0.001383	-0.000351329		0.00545762	0.000319433	-2.77423e-09
2.78284e-09	0.00137352	0.00395868		-0.00787616	-4.7078e-05	-2.92938e-09
2.8193e-09	-0.000266597	-0.00171351		-0.0037502	-0.00031083	-3.05739e-09
2.83523e-09	-0.000111362	-0.00209951		0.00559587	-0.00236811	-3.15817e-09
2.83121e-09	0.000945545	0.00203672		0.00259515	-0.000647647	-3.23195e-09
2.80783e-09	0.0015733	0.00178101		-0.0018335	0.00553513	-3.27895e-09
2.76585e-09	0.000655029	0.00130227		-0.00484919	-8.77143e-05	-3.29978e-09
2.70628e-09	-0.00183276	-0.00074191		0.00173087	-0.00471606	-3.29507e-09
2.62997e-09	-0.000417851	-0.00237529		0.00505766	-0.000193908	-3.26553e-09
2.53792e-09	0.001906	0.000419364		0.000190239	0.00153646	-3.21238e-09
2.43132e-09	0.000238367	-0.00194509		-0.00267181	-0.000478869	-3.13679e-09
2.31128e-09	-0.00416051	0.000746748		-0.00257561	0.000726568	-3.03989e-09
2.17902e-09	-0.000429365	0.00170249		0.00206077	0.00137908	-2.92307e-09
2.03577e-09	0.00584697	-0.00301827		0.00355142	-0.00254235	-2.78788e-09
1.88293e-09	-0.000532852	0.000567151		-0.000763881	0.00103301	-2.63595e-09
1.7218e-09	-0.00379048	0.00387152		-0.00246622	0.00393807	-2.46884e-09
1.55352e-09	-0.000920588	0.0016067		-0.00369944	6.62854e-05	-2.28824e-09
1.3796e-09	-0.000206914	-0.00319866		0.00163014	-0.00315905	-2.096e-09
1.20151e-09	0.00260496	-0.00169968		0.00427852	-0.00272929	-1.89384e-09
1.02034e-09	0.00223744	0.00294055		-0.00358316	0.000749882	-1.68355e-09
8.37422e-10	-0.00163276	-0.00162964		-0.00150464	0.00188583	-1.467e-09
6.54098e-10	-0.00111288	-0.000373795		0.00558486	0.000725286	-1.24593e-09
4.71628e-10	0.000264839	0.00185802		0.000691437	-0.000246318	-1.02209e-09
2.91166e-10	0.001277	-0.00124168		-0.00379921	-6.04205e-05	-7.97217e-10
1.13792e-10	-3.16918e-05	-0.00269436		-0.00192009	0.000412259	-5.73032e-10
-5.925e-11	-0.00294714	-0.00260254		5.13831e-05	-0.0027619	-3.51222e-10
-2.26924e-10	0.00194789	0.0044764		0.000834438	-0.00148442	-1.3324e-10
-3.88362e-10	0.000941748	0.00275533		0.000540114	0.00547785	7.94256e-11
-5.42689e-10	-0.00219969	-0.00343666		0.00208762	0.000742953	2.85271e-10
-6.89018e-10	0.000119019	-3.35269e-05		-0.000708657	-0.00455228	4.83079e-10
-8.26521e-10	-0.000825503	0.00177292		-0.00143926	0.000839928	6.71576e-10
-9.54545e-10	0.000810758	-0.00104365		0.00176845	-0.000654798	8.49594e-10
-1.07259e-09	0.00269329	0.00391178		-2.98622e-05	-0.00208001	1.0162e-09
-1.18013e-09	-0.00103694	0.00230977		-0.00321571	0.00447778	1.17057e-09
-1.27657e-09	-0.00139784	-0.00592513		-0.000253656	0.00131653	1.31181e-09
-1.36167e-09	0.00145806	-0.00357538		0.00667682	-0.00106295	1.43915e-09
-1.43531e-09	-0.000341775	0.00266545		0.00171843	0.00101688	1.5523e-09
-1.49713e-09	-0.000135973	0.00392615		-0.00732525	-0.00460689	1.65082e-09
-1.54698e-09	0.00133081	-0.00189415		-0.00484162	0.000804435	1.73416e-09
-1.58501e-09	-0.0021431	0.000267865		0.00593553	0.00194308	1.80225e-09
-1.61124e-09	-0.00142554	0.000313401		0.00655318	-0.00380593	1.85515e-09
-1.62569e-09	0.00130141	-0.00113036		-0.00361071	0.0045067	1.89275e-09
-1.62863e-09	0.000955286	0.00203128		-0.00445736	0.00403993	1.91516e-09
-1.62044e-09	0.00160921	-0.00449291		-0.00153369	-0.00440657	1.92272e-09
-1.60138e-09	-0.00109813	-0.00148596		7.55745e-05	-0.00545512	1.91575e-09
-1.5718e-09	-0.00211177	0.00655636		0.00411265	0.000805862	1.89469e-09
-1.53224e-09	0.00203592	0.000402965		0.00180675	0.00639555	1.86014e-09
-1.48321e-09	0.00043468	-0.00490063		-0.00492267	0.0014999	1.81261e-09
-1.4253e-09	-0.00289095	-0.00338717		-0.00202614	-0.00287331	1.75283e-09
-1.35909e-09	0.00170694	0.00543765		0.00293177	-0.00145139	1.68162e-09
-1.28519e-09	0.00340524	0.00673428		0.00301139	-0.00198263	1.59977e-09
-1.20431e-09	-0.0025735	-0.00746342		-0.00103322	-0.00102424	1.50809e-09
-1.11725e-09	-0.00579064	-0.00358711		-0.00131989	0.00379675	1.40753e-09
-1.02472e-09	6.5786e-05	0.0096913		0.00345306	0.00242876	1.29916e-09
-9.27375e-10	0.00337506	-0.000594553		-0.000109446	-0.00319523	1.18389e-09
-8.26111e-10	0.00237609	-0.00643362		-0.0034334	-0.00147089	1.06273e-09
-7.21622e-10	0.00231074	0.00407437		0.00239217	0.0031497	9.36805e-10
-6.14652e-10	-0.00128952	-0.000129304		0.00243303	0.000542085	8.07106e-10
-5.06177e-10	-0.00358917	-0.00650442		-0.00564686	-0.00291536	6.74583e-10
-3.96839e-10	-4.71821e-05	0.00283702		-0.00285242	-0.000391735	5.40374e-10
-2.87292e-10	0.00318064	0.00632758		0.0051887	-0.000203169	4.05534e-10
-1.78451e-10	-0.00182434	-9.0695e-05		0.000678614	-0.0020725	2.7105e-10
-7.09515e-11	-0.00030015	-0.00684878		-0.00439811	0.00168492	1.37894e-10
3.4431e-11	0.00103799	-0.00484834		-0.000132214	0.00395386	6.91145e-12
1.37103e-10	-0.00164403	0.0044089		0.00270156	-0.000577755	-1.20881e-10
2.36485e-10	0.00319589	0.00570282		0.00112627	0.000626352	-2.44613e-10
3.31822e-10	-0.000397956	-0.000123448		-0.00174757	0.000473582	-3.63539e-10
4.22682e-10	-0.00362888	-0.00203995		0.00365724	-0.00339151	-4.76847e-10
5.08482e-10	0.000868668	0.00200834		0.00141955	0.000545214	-5.83912e-10
5.88739e-10	0.0013617	-0.00118933		-0.00575527	0.00254428	-6.84046e-10
6.63118e-10	-0.00113596	-0.00349988		0.00120818	-0.00222873	-7.76667e-10
7.31283e-10	-0.000797119	0.00205799		-0.000629648	-0.00288889	-8.61375e-10
7.92732e-10	0.00155551	0.000559385		-2.10807e-05	0.00358562	-9.37618e-10
8.47216e-10	0.00211555	-0.00234363		0.00316061	0.00146442	-1.00497e-09
8.94659e-10	-0.00105791	0.00121934		-0.00282722	-0.00359483	-1.06327e-09
9.34756e-10	-0.00249179	-0.000786938		0.000320399	-0.000626735	-1.11241e-09
9.67501e-10	0.000514368	0.00145679		0.00295539	0.00146538	-1.15208e-09
9.92829e-10	0.00148319	0.00357016		0.000111784	0.000326778	-1.1821e-09
1.01062e-09	0.00119365	-0.00406302		-0.00352903	0.00109767	-1.20268e-09
1.02096e-09	0.000861821	0.000484362		-0.00278829	0.00180998	-1.21384e-09
1.02399e-09	-0.000378646	0.00348732		0.00336164	-0.00173859	-1.21565e-09
1.01981e-09	-0.00467921	-0.000440069		0.00218935	-0.00122079	-1.20837e-09
1.00858e-09	-0.00163814	-0.00107006		-0.00297164	0.00200027	-1.19223e-09
9.90519e-10	0.00291291	-0.00107511		0.00111499	-0.00122716	-1.16757e-09
9.65972e-10	0.000689683	-0.00140437		0.00571814	-0.00225664	-1.13474e-09
9.35282e-10	0.0028165	-0.00331867		-0.00528993	0.00142617	-1.09412e-09
8.98644e-10	0.000279062	0.000337164		-0.00381686	0.00191784	-1.0463e-09
8.56479e-10	-0.00363022	0.00426006		0.00757696	0.000790186	-9.91804e-10
8.09271e-10	-0.00142525	0.00141329		-0.00308394	-0.0010173	-9.30997e-10
7.57428e-10	0.000646163	-0.00166658		-0.00697176	-0.00269915	-8.64591e-10
7.01317e-10	0.00222132	-0.00213887		0.00418104	0.00272036	-7.93337e-10
6.41523e-10	0.000631718	0.00018245		0.00478059	0.00394547	-7.17676e-10
5.7862e-10	0.000632089	0.00293539		-5.83394e-05	-0.00678175	-6.38264e-10
5.1291e-10	-0.000261115	-0.000386927		-0.00168655	-0.00353193	-5.55844e-10
4.44935e-10	-0.00268135	-0.00216042		-0.00230882	0.00628383	-4.71135e-10
3.75365e-10	2.52962e-05	0.00533522		-0.00170741	-0.000367462	-3.84776e-10
3.04697e-10	0.0022979	0.00348506		0.00185938	-0.00132741	-2.97406e-10
2.3329e-10	0.00261356	-0.00918437		0.00452841	0.00329992	-2.09748e-10
1.61742e-10	-0.00190172	-0.00640361		-0.00146489	-0.00263382	-1.2243e-10
9.07618e-11	-0.00328056	0.0053212		-0.00400617	-0.00201335	-3.61024e-11
2.05245e-11	0.000299188	0.00447338		0.000401191	0.00165823	4.85988e-11
-4.84521e-11	0.000900703	4.51158e-05		0.00310301	-0.00080771	1.31111e-10
-1.15473e-10	0.000429992	0.00226197		0.00187425	0.0011005	2.10839e-10
-1.80248e-10	-0.00227418	-0.00303191		-0.00553373	0.00363665	2.87228e-10
-2.42363e-10	0.00261491	-0.00712918		-0.00130334	-0.000932512	3.59834e-10
-3.01442e-10	0.00356287	0.00300698		0.00232333	-0.00300743	4.28186e-10
-3.5713e-10	-0.00442497	0.00518595		-0.00248234	0.000121382	4.91778e-10
-4.09068e-10	-0.00099703	-0.00131623		0.00424264	-8.76428e-05	5.50364e-10
-4.56969e-10	0.0039601	-0.00204289		0.00311085	-0.00101558	6.03607e-10
-5.0059e-10	0.0014795	-0.000759975		-0.00405996	-0.00141128	6.51087e-10
-5.3968e-10	-0.00409709	0.00244106		0.0010692	0.00111351	6.92638e-10
-5.74063e-10	-0.00341026	-0.00220433		0.000774141	0.00235287	7.28176e-10
-6.03603e-10	0.00502154	-0.00285461		-0.00424366	-0.00121981	7.57538e-10
-6.28174e-10	0.00325017	0.0074271		-0.00117997	6.54804e-05	7.80425e-10
-6.47707e-10	-0.00545715	0.00200544		0.00154697	0.000505243	7.97032e-10
-6.62115e-10	-0.00201216	-0.00595957		0.0053737	-0.000795683	8.0744e-10
-6.71394e-10	0.00269484	-0.0021141		0.00133153	0.00114802	8.11401e-10
-6.75699e-10	-0.00109843	0.00259736		-0.00774888	-0.000199369	8.09156e-10
-6.75028e-10	0.00173042	-0.00117808		0.000747814	0.000287707	8.01048e-10
-6.69368e-10	0.00146875	-0.00053581		0.00635919	0.000353825	7.87043e-10
-6.59034e-10	-0.00336726	0.00559481		-0.00250312	-0.00216941	7.67328e-10
-6.44157e-10	0.00286618	-0.000194741		-0.00330005	0.000323703	7.42434e-10
-6.24815e-10	0.00208109	-0.00300959		0.00225674	0.00267605	7.12494e-10
-6.01301e-10	-0.00507928	0.00109407		0.000815213	-0.00084938	6.77775e-10
-5.73922e-10	-0.00109736	-0.0031048		-0.00110176	-0.00261778	6.3872e-10
-5.42959e-10	0.00365313	-0.00530934		0.00224027	0.00108464	5.957e-10
-5.08661e-10	0.000633447	0.00320547		0.000813154	0.00178837	5.4916e-10
-4.71292e-10	-0.000388433	0.0030145		-0.00574637	-0.00115536	4.99505e-10
-4.31184e-10	0.00196321	0.00184006		-0.00231567	-0.00218293	4.47204e-10
-3.88765e-10	-0.00233449	0.00483297		0.00292914	-0.00234039	3.92654e-10
-3.44456e-10	-0.00282424	-0.00567857		0.00445425	0.000770626	3.36276e-10
-2.98483e-10	0.00203928	-0.00836351		-0.000795338	0.00353634	2.78614e-10
-2.51181e-10	-0.000256155	0.00409164		-0.0045268	0.00193064	2.20113e-10
-2.0309e-10	-0.00184077	0.00644638		0.00282394	0.00133307	1.61199e-10
-1.5443e-10	0.00268034	-0.00230181		0.000501274	-0.00214333	1.024e-10
-1.05568e-10	0.00266291	-0.00270911		-0.000576706	-0.00101168	4.40833e-11
-5.70516e-11	-0.00351494	0.00331413		-0.0011431	0.00267803	-1.34163e-11
-9.15136e-12	-0.00254448	0.00176915		-0.00155714	-0.000443574	-6.9538e-11
3.79222e-11	0.00373209	-0.0032034		0.00409603	-0.00193131	-1.23911e-10
8.38389e-11	0.00295747	-0.00158152		0.0037844	-0.00151918	-1.76215e-10
1.28073e-10	-0.00252937	0.00342937		-0.00174698	-0.000694873	-2.26019e-10
1.70381e-10	-0.00262971	-0.000803786		-0.00457095	-0.000181639	-2.7311e-10
2.10646e-10	0.00206099	-0.00485817		-8.73341e-05	0.000249477	-3.17204e-10
2.48437e-10	0.000346884	0.000333466		0.00102721	0.00291837	-3.5793e-10
2.83568e-10	-0.00247358	0.00139025		-0.00101734	0.00173967	-3.95117e-10
3.15933e-10	0.000201154	0.00159265		-0.000740162	-0.00343159	-4.28637e-10
3.45152e-10	0.00174078	0.00198501		0.00319901	-0.00112306	-4.58194e-10
3.71124e-10	0.000196641	-0.000166796		0.00133526	0.00196643	-4.8371e-10
3.93787e-10	-0.00135349	-0.00374897		-0.00442981	-0.00269163	-5.05149e-10
4.12992e-10	0.000183887	-0.00295079		-0.000436967	0.000536984	-5.22337e-10
4.28662e-10	0.00064351	0.00673742		0.00393116	0.00243006	-5.35283e-10
4.40693e-10	6.12014e-05	0.00322606		-0.000906953	-0.00232335	-5.43975e-10
4.49081e-10	-0.00124119	-0.00557043		-0.00352173	0.00162372	-5.48456e-10
4.53804e-10	-0.00120915	-0.000864125		0.00287221	0.00229817	-5.48862e-10
4.54979e-10	0.00340695	0.00256919		0.00257795	-0.00321843	-5.45203e-10
4.52604e-10	-9.75065e-05	-0.000856052		-0.00208851	-0.000926112	-5.37499e-10
4.46662e-10	-0.00112046	-0.00117336		0.000287224	0.00474138	-5.26046e-10
4.37428e-10	0.00300836	-0.00164094		0.000813372	0.00185307	-5.11014e-10
4.24965e-10	-0.00376222	3.79193e-05		0.000449776	-0.00539185	-4.92505e-10
4.0932e-10	-0.00430416	0.00259448		-0.00203879	-0.00403537	-4.70767e-10
3.90799e-10	0.00408348	0.00135424		-0.00792151	0.00368132	-4.46082e-10
3.69558e-10	0.0019029	-0.00180391		0.00174142	0.00265592	-4.18651e-10
3.45709e-10	-0.0036112	-0.00335523		0.00937003	-0.00185386	-3.88672e-10
3.19614e-10	0.00147088	0.00120368		-0.00158899	-0.00159138	-3.56532e-10
2.9146e-10	0.00390331	0.00287859		-0.000330918	-0.000803797	-3.22463e-10
2.61435e-10	-0.000277325	0.000250591		0.00426696	0.0022585	-2.86773e-10
2.29911e-10	-0.00377979	-0.00151457		-0.00143448	0.00347236	-2.49766e-10
1.97046e-10	-0.00227116	-0.000721015		-0.0045307	-0.00134715	-2.11649e-10
1.63095e-10	0.00350151	7.04808e-06		-0.00284693	-0.00472685	-1.72856e-10
1.28503e-10	0.00254845	0.00115247		0.00290638	0.000527453	-1.33608e-10
9.3467e-11	-0.00278497	-0.000673899		0.00391598	0.00443389	-9.40738e-11
5.81682e-11	-0.0017088	0.000271139		-0.00306063	-6.73656e-05	-5.47793e-11
2.2942e-11	0.00277058	0.00248005		-0.00600577	-0.000476062	-1.59766e-11
-1.18263e-11	0.00093896	-0.000474848		0.00457749	-0.00023682	2.22725e-11
-4.59387e-11	-0.00205093	-0.000902139		0.00116382	-0.00301357	5.95697e-11
-7.92542e-11	0.000286809	0.00260164		-0.0013893	0.00320184	9.56828e-11
-1.11413e-10	0.0014636	0.00109586		0.00833755	0.00378965	1.30466e-10
-1.42116e-10	-0.000605687	-0.00732995		-0.00399477	-0.0063582	1.63594e-10
-1.7122e-10	-0.00177028	-0.00103657		-0.00848553	-0.00348793	1.94902e-10
-1.98571e-10	-0.000806566	0.00506666		0.00457005	0.00388597	2.24221e-10
-2.23851e-10	0.000642071	-0.000589477		0.00455698	0.00123938	2.51426e-10
-2.46946e-10	0.00163794	-0.00195728		-0.00188708	0.000475195	2.76401e-10
-2.67729e-10	0.00133566	-0.00134708		-0.00129586	0.000262886	2.98873e-10
-2.85985e-10	-0.00326454	0.00108389		1.55942e-05	-0.00292487	3.18816e-10
-3.01607e-10	-0.00227358	0.00191303		-0.000815776	0.00138274	3.36252e-10
-3.14432e-10	0.00169999	0.00173809		-0.00128711	0.00235178	3.51027e-10
-3.24606e-10	0.000273799	-0.000277502		-0.00109884	-0.001877	3.63079e-10
-3.3198e-10	0.00198095	-0.000787688		0.00199194	-0.000601107	3.72437e-10
-3.36273e-10	0.00129815	0.000784557		0.00267025	-0.000823592	3.79024e-10
-3.37758e-10	-0.00142171	-0.00352039		0.000620297	-0.000363998	3.82897e-10
-3.36407e-10	0.000299277	0.000422977		0.000858037	0.00146643	3.84161e-10
-3.32122e-10	0.000822323	0.00339386		-0.00195574	0.00212256	3.82711e-10
-3.25031e-10	-0.00178863	-0.00558351		-0.00268318	1.99357e-05	3.7868e-10
-3.15197e-10	-0.00258126	-0.00231283		0.00231722	-0.00206172	3.72194e-10
-3.02745e-10	0.00181176	0.0068184		-0.00230184	0.000663377	3.63293e-10
-2.87781e-10	0.00255909	0.00340789		-0.00413157	8.37039e-05	3.52046e-10
-2.70449e-10	-0.00129173	-0.000809991		0.00215828	-0.00175998	3.38625e-10
-2.50795e-10	-0.00183685	-0.00185254		0.00139021	0.00240886	3.23138e-10
-2.29024e-10	0.00193716	-0.00294832		0.00416378	0.00187489	3.05669e-10
-2.05403e-10	0.00193282	0.00063394		0.00435749	-0.00276806	2.86528e-10
-1.80104e-10	-0.00332373	0.0020846		-0.00297156	-0.00231055	2.65694e-10
-1.53277e-10	-0.00162171	8.83878e-05		-0.0041817	0.00207784	2.43294e-10
-1.25062e-10	0.00160413	-0.00155785		7.67467e-06	0.00388375	2.19645e-10
-9.58735e-11	0.000960583	-0.00260511		-0.000339419	-0.000335902	1.94848e-10
-6.58783e-11	0.00136341	0.0043178		-0.00120464	-0.00110081	1.69066e-10
-3.52194e-11	0.000634747	0.0032257		0.00295279	-0.00512057	1.42401e-10
-4.28534e-12	-0.0027427	-0.00634023		-0.00130844	-0.00316138	1.15143e-10
2.67631e-11	-0.00211219	0.00121585		-0.00432067	0.0053471	8.74858e-11
5.77213e-11	0.00206339	0.00407414		0.00207286	0.00265283	5.94161e-11
8.82838e-11	0.000517865	-0.00319656		0.00162613	0.000334122	3.11947e-11
1.1812e-10	0.000453305	-0.000747214		-0.000531761	-3.94977e-05	3.06346e-12
1.47022e-10	0.00248957	-0.00136006		0.0017552	0.0010391	-2.48285e-11
1.7492e-10	-0.000920693	-0.00116857		0.00227212	-0.00395206	-5.24118e-11
2.0144e-10	-0.00265304	0.00177165		0.000862465	-0.00483035	-7.95459e-11
2.26333e-10	0.00216766	0.00133893		-0.00299346	0.00615735	-1.05928e-10
2.49539e-10	0.000733042	0.00387412		-0.00439314	0.00265932	-1.31473e-10
2.70724e-10	-0.00208718	-0.00138916		0.000188086	-0.00542677	-1.56178e-10
2.89695e-10	0.00125339	-0.00251787		0.00259182	-0.000392136	-1.79802e-10
3.06415e-10	-0.00136986	0.00486205		0.000926447	0.00259759	-2.02124e-10
3.20653e-10	0.000894528	-8.12267e-06		-0.00117379	0.000498505	-2.23128e-10
3.32209e-10	0.0017302	-0.00662751		0.00166115	0.00245744	-2.42774e-10
3.41117e-10	-0.00430604	-0.0011361		-0.00148274	-0.00208011	-2.60862e-10
3.47246e-10	-0.00150811	0.0064269		-0.00383912	-0.00127719	-2.7722e-10
3.50306e-10	0.00398075	-0.00089892		0.0077284	0.00239388	-2.91875e-10
3.50451e-10	0.00349773	-0.00165989		0.00282344	-0.00480137	-3.04791e-10
3.47742e-10	-0.00380426	0.00277844		-0.00249518	0.000229961	-3.15736e-10
3.41922e-10	-0.00354756	-0.00311527		-0.00272927	0.00416205	-3.24714e-10
3.33047e-10	0.004381	0.000893578		-0.00727232	-0.00286227	-3.31791e-10
3.21227e-10	0.00183663	0.00290039		0.00269969	0.000440533	-3.36745e-10
3.06518e-10	-0.00197969	-0.00270492		0.00269755	0.0036827	-3.39597e-10
2.89026e-10	-0.000981209	-0.0033769		-0.00131998	-0.00146552	-3.404e-10
2.68719e-10	-0.00127818	0.00166213		0.00181962	-0.00109822	-3.38967e-10
2.45707e-10	0.0025834	0.00488332		0.000954949	-0.00212859	-3.35398e-10
2.20267e-10	0.00398702	-0.00241348		0.0014003	-0.00114711	-3.29757e-10
1.92582e-10	-0.00355622	-0.00364236		-0.00151444	0.00346307	-3.21913e-10
1.62663e-10	-0.00422304	0.00137804		-0.00120447	0.000313791	-3.11946e-10
1.30701e-10	0.000181875	0.000757523		0.00354718	0.000613161	-2.99967e-10
9.71204e-11	0.00143688	0.00201017		0.00107159	-0.000362945	-2.85891e-10
6.20117e-11	0.00319363	0.00122854		-0.0018024	-0.00252952	-2.69827e-10
2.55571e-11	0.00102499	-0.000529983		0.000166462	0.00176216	-2.51872e-10
-1.18832e-11	-0.00345928	-0.000371991		0.000491627	0.000321546	-2.32018e-10
-5.0028e-11	-0.00299885	0.0010757		-0.00168614	-0.00296215	-2.10422e-10
-8.86579e-11	0.00360506	0.000270298		-0.00266101	0.00173525	-1.87156e-10
-1.27547e-10	0.00369787	-0.00109872		0.0024254	0.00147937	-1.62328e-10
-1.66237e-10	-0.00288171	-0.00169769		0.0018284	-0.00100521	-1.36031e-10
-2.04442e-10	-0.00065174	-0.00310955		-0.00416987	-2.06725e-05	-1.08388e-10
-2.41998e-10	0.0022841	0.00597953		0.000121737	0.000892078	-7.96638e-11
-2.78528e-10	-0.00147372	0.0029183		0.00197362	0.000582657	-4.98876e-11
-3.13769e-10	-0.00151873	-0.0104217		0.00229821	-0.00306259	-1.91598e-11
-3.47331e-10	-0.00244402	-0.0041481		0.00329535	-0.00103059	1.22324e-11
-3.78952e-10	0.00150127	0.00786222		-0.00498325	0.000372684	4.4111e-11
-4.08446e-10	0.00717508	0.00520171		-0.00260986	0.00146557	7.62801e-11
-4.35408e-10	-0.00409449	-0.00222665		0.00369604	0.00199209	1.08688e-10
-4.59648e-10	-0.00553682	-0.00168946		-0.00255798	-0.00119697	1.41109e-10
-4.809e-10	0.0039561	0.000934135		-9.08702e-05	0.000720347	1.73132e-10
-4.9891e-10	0.00251126	0.00153332		0.00373853	0.000196631	2.04658e-10
-5.13489e-10	0.000359392	-0.000984839		-0.00364404	-0.00201568	2.35555e-10
-5.24395e-10	-0.00231209	-0.00220704		-0.000292079	0.00115178	2.65527e-10
-5.31555e-10	-0.00168521	-0.000417247		0.00367457	0.00131659	2.94395e-10
-5.3479e-10	-0.000143894	0.00250094		-0.00380973	-0.00237798	3.21871e-10
-5.33817e-10	-0.000717847	0.00204906		0.00237602	0.000836893	3.47734e-10
-5.28695e-10	0.00341999	4.38632e-05		0.00620124	-0.000662068	3.71833e-10
-5.19393e-10	0.00222774	-0.00269614		-0.00545202	-0.0029503	3.93954e-10
-5.05739e-10	-0.0021118	-0.00533301		-0.00378162	0.00349616	4.13838e-10
-4.87811e-10	-0.00264806	-0.00150137		0.0026797	-0.00101853	4.31226e-10
-4.65568e-10	-0.000948944	0.0044085		-0.000435946	-0.00258491	4.46116e-10
-4.39023e-10	0.00128427	0.00668601		-0.0012594	0.00444711	4.58211e-10
-4.08386e-10	0.00274047	-0.000161462		-0.000711615	0.00168188	4.67255e-10
-3.73745e-10	0.00126649	-0.0056222		0.00230257	-0.00403768	4.73249e-10
-3.35193e-10	-0.00408107	0.000754586		0.0014024	-0.000253713	4.75988e-10
-2.92908e-10	-9.30464e-05	0.00213446		-0.000404438	0.00382732	4.75308e-10
-2.47102e-10	0.00295591	-0.002077		0.000577839	-0.00204634	4.71197e-10
-1.98028e-10	-0.00161466	0.000142838		0.000477578	-0.00130465	4.63557e-10
-1.45938e-10	-0.00109933	-0.000240493		0.000448924	0.00131794	4.52282e-10
-9.12436e-11	-0.000272742	-0.000858177		-0.0036806	-0.000567409	4.37366e-10
-3.4209e-11	-0.000574574	0.00194755		-0.00102198	-6.1291e-05	4.18764e-10
2.491e-11	0.000551335	0.00131811		0.00155199	-0.00075178	3.9653e-10
8.56653e-11	0.00201719	-0.00144609		0.00101298	-0.000322735	3.70767e-10
1.47645e-10	0.00103634	-0.00161958		0.00241402	0.000545726	3.41438e-10
2.10456e-10	-6.49176e-05	-0.00143038		-0.000670428	0.00228599	3.08706e-10
2.73594e-10	-0.0024647	-0.00033445		-0.00292752	0.000442796	2.72728e-10
3.36576e-10	0.00106733	0.00146992		-0.000450253	-0.00262325	2.33527e-10
3.99032e-10	0.00178976	-0.000811876		0.000169032	-0.0018222	1.91422e-10
4.60504e-10	-0.0040698	0.00134996		-0.000609351	0.000249098	1.46678e-10
5.20462e-10	0.000105196	0.0048148		0.00112697	0.00326289	9.93714e-11
5.78376e-10	0.000880208	-0.00285098		-0.00173042	0.00159056	4.98573e-11
6.3381e-10	-0.00283306	-0.00645285		-0.000842258	-0.00195226	-1.47841e-12
6.86253e-10	0.00231882	0.00215194		0.00569154	-0.000394381	-5.4418e-11
7.35296e-10	0.00449422	0.000457745		-0.000466049	0.00251933	-1.0863e-10
7.80478e-10	-0.00209508	0.0010663		-0.00802889	-0.0025119	-1.63719e-10
8.21188e-10	-0.00211331	0.00275194		0.00279876	-0.00415339	-2.19232e-10
8.57071e-10	-0.000296127	-0.00235581		0.00772167	0.000628448	-2.7475e-10
8.87881e-10	-0.00139724	0.00322889		-0.00406023	-7.68471e-05	-3.29949e-10
9.13171e-10	0.00112035	0.000421034		-0.00199536	0.00230437	-3.84371e-10
9.32415e-10	0.00299293	-0.00644527		0.00126674	0.00461995	-4.37604e-10
9.45346e-10	0.000548627	-0.000594405		-0.00471462	0.000446098	-4.89121e-10
9.51817e-10	-0.00364174	0.0023948		-0.00272375	-0.00410698	-5.3839e-10
9.51544e-10	-0.00149581	-0.00100006		0.00391113	-0.00250404	-5.85117e-10
9.44206e-10	0.00224747	0.00197026		0.00528099	0.00375845	-6.28876e-10
9.29698e-10	-0.000479727	0.000351937		-0.00283912	0.00215215	-6.69146e-10
9.07976e-10	-0.000838034	-0.00439283		-0.00294737	-0.00307042	-7.05384e-10
8.78937e-10	0.00357223	-9.5482e-05		0.00282627	0.000227088	-7.37357e-10
8.42465e-10	0.000176937	0.00580902		0.00121218	6.94391e-06	-7.64768e-10
7.98683e-10	-0.00354939	0.00348629		-0.00329375	-0.00024561	-7.87e-10
7.4778e-10	0.000392258	-0.00613544		-0.00364001	0.00350626	-8.03728e-10
6.89746e-10	0.0010903	-0.00232397		0.00657231	-0.00256525	-8.14781e-10
6.24848e-10	-1.33923e-05	0.000844857		0.00556747	-0.00372945	-8.19976e-10
5.53372e-10	0.000563881	-0.00209595		-0.00549565	0.00292064	-8.18877e-10
4.75555e-10	-0.00151485	0.00364589		-0.00423085	0.000403456	-8.11221e-10
3.91841e-10	-0.000510496	0.00110121		0.00162374	-0.00206451	-7.971e-10
3.02674e-10	0.00427101	-0.0021392		0.00202243	0.00302468	-7.76263e-10
2.08492e-10	-0.000610183	-0.000606851		0.000724235	0.000687402	-7.48639e-10
1.0979e-10	-0.00449911	-0.000260757		0.000449546	-0.00235826	-7.14414e-10
7.17515e-12	-0.00153106	0.00194991		-0.00323746	0.0024108	-6.73505e-10
-9.87327e-11	0.0013882	-0.00173464		0.00110025	0.00197274	-6.25888e-10
-2.07203e-10	0.00255159	-0.00104665		0.0035014	-0.00418382	-5.71834e-10
-3.1757e-10	0.00103988	0.00343304		-0.0046963	-0.00298169	-5.11692e-10
-4.29213e-10	1.5657e-05	-0.000680539		-0.00446084	0.00392892	-4.45685e-10
-5.4123e-10	-0.0024865	-0.00261096		0.00377646	0.000200121	-3.74023e-10
-6.52807e-10	-0.00325159	3.19317e-05		0.00608918	-0.00360922	-2.97116e-10
-7.63169e-10	0.00259916	-0.00044817		-0.0018685	0.00294743	-2.15405e-10
-8.71463e-10	0.00652967	0.000667104		-0.00262918	0.00118838	-1.29511e-10
-9.76878e-10	-0.000506859	0.000228518		0.00440889	-0.00188051	-3.99628e-11
-1.07854e-09	-0.00597762	-0.00257171		0.000986284	0.00204448	5.28577e-11
-1.1756e-09	-0.0027731	0.00196741		-0.00247117	-5.07205e-05	1.48156e-10
-1.26724e-09	0.00130279	0.00225901		-0.00131404	-0.00168603	2.452e-10
-1.35258e-09	0.00218159	-0.00174776		-0.00250412	-0.00118123	3.43372e-10
-1.43082e-09	0.0018671	-0.000812931		0.00235852	0.000500686	4.41968e-10
-1.50123e-09	-3.22298e-05	0.000420646		0.00420895	0.00258211	5.40166e-10
-1.56303e-09	-0.00141104	0.000387499		-0.00352732	0.000162129	6.37131e-10
-1.61547e-09	0.000984171	-0.00106347		0.000269755	8.91276e-05	7.32117e-10
-1.65795e-09	0.00020199	-0.000397731		0.00266213	0.000246325	8.24303e-10
-1.68986e-09	0.00055333	0.00187739		-0.00372926	-0.000609973	9.12841e-10
-1.71057e-09	0.00206005	0.00262498		-0.00131921	-0.00168525	9.96992e-10
-1.71968e-09	-0.00230755	-0.00232699		0.000271631	-0.0014833	1.07589e-09
-1.71673e-09	-0.00209659	-0.00480902		0.00505019	0.00358425	1.14865e-09
-1.7013e-09	0.00176935	0.0033884		0.00400114	8.48055e-05	1.21466e-09
-1.67333e-09	-0.00120269	0.00149354		-0.00606948	-0.0038823	1.27325e-09
-1.63256e-09	-0.00101298	-0.00597945		-0.00145045	0.00112071	1.32356e-09
-1.57871e-09	0.00206154	0.0023228		0.00323833	0.00173376	1.36493e-09
-1.51193e-09	0.00170907	0.00626472		-0.00218935	0.00146007	1.39686e-09
-1.43238e-09	-0.000489324	-0.00165633		0.00141879	0.00157382	1.41883e-09
-1.34009e-09	-0.00250301	-0.0027153		0.000963117	-0.00223766	1.43026e-09
-1.23545e-09	0.00330268	-0.000129672		-0.00335581	-0.00420097	1.43077e-09
-1.11887e-09	0.00128588	-0.00150743		0.00182299	0.00129752	1.42012e-09
-9.9071e-10	-0.00510977	-0.000504251		0.00119079	0.00283363	1.39794e-09
-8.51534e-10	-0.0016683	0.000149149		-0.00193729	-0.00271381	1.36409e-09
-7.02111e-10	0.0013783	0.00138237		0.000434319	-0.000308344	1.3185e-09
-5.43258e-10	0.0032971	0.00459674		0.000793222	0.00165042	1.26119e-09
-3.75759e-10	0.000962975	-0.00137665		0.0010512	-0.000376926	1.19229e-09
-2.00476e-10	-0.00180904	-0.0062629		0.00140728	0.00145774	1.11193e-09
-1.85002e-11	7.88835e-05	-0.00123522		-0.00150754	0.00198119	1.02048e-09
1.69049e-10	-0.00077236	0.00617883		0.000608502	0.0010248	9.18248e-10
3.60922e-10	-0.00098138	0.00455575		-0.00223902	-0.00290457	8.05735e-10
5.55877e-10	0.00355931	-0.00632767		-0.00649478	-0.00341423	6.83672e-10
7.52813e-10	0.000224004	-0.00506118		0.0025831	0.000543797	5.52616e-10
9.50269e-10	-0.00495201	0.00682312		0.00763812	-0.0014128	4.13279e-10
1.14667e-09	0.00203615	0.00594897		-0.000303401	0.00108682	2.66659e-10
1.34075e-09	0.00454232	-0.00671637		-0.00392107	0.00501113	1.13716e-10
1.53111e-09	-0.00125189	-0.00523464		-0.00183032	0.000934004	-4.46919e-11
1.71614e-09	-0.00299364	0.0063008		-0.00053396	-0.00377571	-2.07385e-10
1.89437e-09	0.00122479	0.00135498		0.00274329	-0.00308493	-3.73102e-10
2.06443e-09	0.00178418	-0.00604758		-9.95163e-05	0.000274472	-5.40744e-10
2.22483e-09	-0.00276487	-0.0012016		-0.0036821	0.00143329	-7.09072e-10
2.37405e-09	-0.00163178	0.00727344		0.00165217	0.000906396	-8.76688e-10
2.51077e-09	0.00057444	0.00193955		0.00490253	-0.000810196	-1.04221e-09
2.63374e-09	0.000459805	-0.00671916		-0.00286894	-0.000664243	-1.20431e-09
2.74161e-09	0.000201748	0.00295167		-0.00445266	0.000462673	-1.36176e-09
2.83306e-09	0.00274736	0.00253179		0.00234837	0.0029461	-1.5131e-09
2.90705e-09	0.00364458	-0.00446246		-0.000254661	0.000538063	-1.65685e-09
2.96263e-09	-0.00432702	0.00136647		0.000358105	-0.00174602	-1.79172e-09
2.9989e-09	-0.00237266	0.00122539		0.00400091	0.000878636	-1.91635e-09
3.01492e-09	0.00443434	-0.0013802		-0.00218048	-0.00213873	-2.02965e-09
3.00995e-09	-0.00299699	0.000545677		-0.00723998	-0.0014715	-2.1304e-09
2.9836e-09	-0.00139552	-0.000551015		0.000173149	0.000370059	-2.21718e-09
2.93536e-09	0.00290502	0.00157212		0.00606336	0.000415752	-2.28915e-09
2.86496e-09	-0.00345867	0.00064588		0.000497002	-0.00106665	-2.34535e-09
2.77232e-09	0.00156158	-0.00149544		-0.00408666	-0.00227122	-2.38472e-09
2.65738e-09	0.00292241	0.00402167		-0.00193653	0.00322045	-2.4066e-09
2.52045e-09	-0.00121784	0.000634745		0.00384295	0.00134685	-2.41036e-09
2.3618e-09	0.00127147	-0.00308899		0.000663631	0.00257119	-2.39545e-09
2.18192e-09	-0.00243498	0.000517961		-0.00147855	0.00216633	-2.36144e-09
1.98163e-09	-0.00188488	0.000228545		0.000517571	-0.00707104	-2.3081e-09
1.76166e-09	0.00136687	-0.000241511		-0.0039435	-0.00285303	-2.2353e-09
1.52296e-09	-0.000120833	-0.00184012		-0.00125201	0.00113799	-2.14306e-09
1.26694e-09	-0.000166522	-0.00138191		0.00132869	0.00132208	-2.03168e-09
9.94852e-10	0.001791	0.00299353		0.00213072	0.0036778	-1.90141e-09
7.0798e-10	0.00187458	0.00326625		0.00236834	-0.00124424	-1.75277e-09
4.08173e-10	-0.00400184	0.00194714		-0.00399571	-0.00198349	-1.58644e-09
9.72761e-11	-0.00237258	-0.000645511		-0.0016678	0.00251446	-1.40329e-09
-2.2305e-10	0.00376062	-0.00292741		0.00247534	0.00139136	-1.20431e-09
-5.50776e-10	0.00140323	-0.000984428		0.000498738	-5.62899e-05	-9.90475e-10
-8.83631e-10	-0.00241971	0.00105026		0.000355199	-0.00170849	-7.63205e-10
-1.21939e-09	-0.00265132	0.000974616		0.00232753	-0.00271784	-5.23994e-10
-1.55581e-09	0.00387732	-0.00155969		0.000122294	0.000334407	-2.74198e-10
-1.89054e-09	0.00395949	-0.00178979		-0.00401399	0.000501893	-1.55721e-11
-2.22122e-09	-0.00529026	0.00284772		-0.00178395	-0.00158043	2.49992e-10
-2.54532e-09	-0.00211474	0.00581583		0.00195622	0.00139356	5.20717e-10
-2.86025e-09	0.00645312	0.00151335		0.00388512	0.00423459	7.94664e-10
-3.16367e-09	0.00134782	-0.00453684		0.000458967	-0.00137612	1.06968e-09
-3.45321e-09	-0.00628559	-0.00399503		-0.00177056	-0.00320021	1.34368e-09
-3.72631e-09	-0.00179876	0.000402013		-0.000217348	-0.00116196	1.6145e-09
-3.98055e-09	0.000437829	0.00266514		-0.000332098	-0.00133395	1.8799e-09
-4.21369e-09	-0.00185411	0.00337332		0.000767219	0.000845259	2.13774e-09
-4.42359e-09	0.00248276	0.00201694		-0.000461131	0.00403985	2.38578e-09
-4.60806e-09	0.00337239	-0.00492395		0.00213056	0.00299745	2.62182e-09
-4.76509e-09	-0.00163275	-0.00333622		0.00273439	-0.00350504	2.84376e-09
-4.89291e-09	0.000268605	0.00493109		-0.00208477	-0.000784027	3.04945e-09
-4.9898e-09	0.0026485	0.00353025		-0.00115146	0.000961786	3.23689e-09
-5.05418e-09	-0.00218331	-0.00241086		-0.000625385	-0.00154709	3.40416e-09
-5.08488e-09	-0.00325813	-0.00317507		0.00134906	0.00249897	3.54938e-09
-5.0808e-09	0.00193801	0.00238113		0.000331141	-8.8728e-05	3.67095e-09
-5.04088e-09	0.000926559	0.000352086		-0.00153796	-0.00198416	3.76734e-09
-4.96461e-09	-0.00240392	-0.000332003		0.00226415	0.00153691	3.83701e-09
-4.85149e-09	0.00157616	0.00509016		0.00156639	-0.000617014	3.8788e-09
-4.70129e-09	-0.000330224	-0.000915451		-0.000558999	-0.00167463	3.89178e-09
-4.51436e-09	-0.00217712	-0.00835303		0.00125163	0.00137415	3.87507e-09
-4.29087e-09	0.00256225	0.000722417		0.0027865	0.00228933	3.82804e-09
-4.03137e-09	0.00109243	0.0106902		0.00104978	-0.00165208	3.75027e-09
-3.73684e-09	-0.00142151	0.00149832		0.00142068	-0.00449055	3.64154e-09
-3.40844e-09	-0.00184673	-0.00622823		-0.000610725	0.00121729	3.50204e-09
-3.0477e-09	0.00136733	-0.00279389		-0.00467834	0.00554583	3.33214e-09
-2.6562e-09	0.0027847	0.00360643		-0.00178281	-0.000609819	3.13219e-09
-2.23593e-09	-0.00132619	0.00255416		0.00421148	-0.00312477	2.90305e-09
-1.7891e-09	-0.00301414	-0.0027674		0.00593702	1.42433e-05	2.64595e-09
-1.31817e-09	-0.00077302	-0.000319694		-0.00297379	0.000143602	2.36206e-09
-8.2591e-10	0.00322713	0.000613188		-0.00731657	0.00374464	2.05289e-09
-3.15161e-10	8.02591e-05	0.0011018		0.0032743	0.00160169	1.72028e-09
2.109e-10	-0.00375653	-0.000600738		0.00387498	-0.00583226	1.36614e-09
7.49018e-10	-0.000553235	-9.14769e-05		-0.0016939	-0.00267272	9.92748e-10
1.29581e-09	0.00315994	0.00559466		0.000655715	0.00503595	6.02649e-10
1.84749e-09	0.00143148	-0.00224358		-0.000135296	0.0029362	1.98357e-10
2.40026e-09	-0.0024201	-0.00597438		0.000791193	-0.00222034	-2.1744e-10
2.95041e-09	0.000259093	0.00405073		0.00212183	0.000728924	-6.41757e-10
3.49401e-09	0.00258454	0.00231664		-0.00114283	0.00152221	-1.07154e-09
4.02701e-09	-0.00286691	-0.000998653		-0.00486243	-0.00504085	-1.50346e-09
4.54539e-09	-0.000562117	0.00342989		0.000440208	-0.00310821	-1.93427e-09
5.04525e-09	0.00260723	-0.000485269		0.00420521	0.00479274	-2.36071e-09
5.52252e-09	-0.00215153	-0.00378489		-0.00237537	0.00323792	-2.77933e-09
5.97318e-09	-0.0023489	-0.000736317		-0.000854349	-0.00187481	-3.18673e-09
6.39363e-09	-0.000463971	0.00120803		0.00138804	-0.00190033	-3.57941e-09
6.78014e-09	0.00350209	0.000935554		-0.00222917	0.00290556	-3.95404e-09
7.12901e-09	0.00243763	-0.0006541		-0.00145973	0.0021213	-4.30736e-09
7.43692e-09	-0.00146231	0.00464049		0.002525	-0.00249364	-4.63608e-09
7.70072e-09	-0.00363112	0.00061993		0.000614726	-0.00288392	-4.93709e-09
7.91746e-09	-0.000322166	-0.0080777		-0.00302303	-0.00138504	-5.20733e-09
8.08449e-09	0.00809509	-0.000236309		-0.00300825	0.00218205	-5.44413e-09
8.19941e-09	0.000493662	0.00715188		-0.000216362	0.00455706	-5.64485e-09
8.26003e-09	-0.00677282	0.000888155		-0.000481049	-0.00162701	-5.80695e-09
8.26468e-09	0.000648801	-0.000435828		-0.000734492	-0.00384527	-5.92843e-09
8.21196e-09	0.000874663	-0.00226684		0.0039905	0.00177237	-6.00745e-09
8.10087e-09	-0.00398899	-0.00699387		0.000440737	5.26392e-06	-6.04222e-09
7.93067e-09	0.00159641	0.00282081		-0.00580028	-0.000456108	-6.03152e-09
7.70111e-09	0.00578881	0.00808301		-0.00527902	0.00166576	-5.97448e-09
7.41247e-09	-0.000526461	0.00183165		0.000413643	7.86052e-05	-5.87043e-09
7.06521e-09	-0.00430018	-0.00617152		0.00335566	-0.00102916	-5.7189e-09
6.66037e-09	-0.000773783	-0.000273517		-0.000760618	4.9048e-05	-5.52018e-09
6.19941e-09	0.00402133	0.00494873		-0.00230458	0.00462254	-5.27473e-09
5.68423e-09	-1.36342e-05	-8.57572e-05		0.000197126	-0.000478473	-4.98307e-09
5.11708e-09	-0.00480781	-0.00345101		-0.000266087	-0.00662048	-4.64669e-09
4.50054e-09	0.00317236	-0.00241393		-0.00406887	-0.00161972	-4.26712e-09
3.83794e-09	0.0030712	0.000888979		-0.00533877	0.000550053	-3.84616e-09
3.13283e-09	-0.00490791	-0.00129103		-0.000486802	0.00427242	-3.38613e-09
2.38885e-09	-0.000741848	0.00386753		0.00333612	0.0021385	-2.88974e-09
1.6104e-09	0.00387017	0.00175363		3.42623e-05	-0.00380321	-2.36006e-09
8.02203e-10	0.000145732	-0.00420325		0.000918879	0.000757132	-1.8002e-09
-3.09076e-11	-0.000196056	0.000698415		-0.00201352	0.00235885	-1.21382e-09
-8.837e-10	0.0033579	-0.000173525		-0.00265074	0.000479138	-6.04984e-10
-1.75072e-09	-0.00315633	-0.0240859		0.00145396	-0.000452761	2.2193e-11
-2.62625e-09	-0.00492499	-0.154216		-0.00728688	-0.00218369	6.63416e-10
-3.50436e-09	0.00277857	-0.281637		-0.00381318	-0.0014523	1.31408e-09
-4.37899e-09	0.00321942	-0.043839		0.00351535	0.000838956	1.96921e-09
-5.24405e-09	-0.00117295	0.126386		0.00130688	0.000871232	2.62402e-09
-6.09319e-09	-0.00122225	0.138181		0.000998283	0.00123416	3.2735e-09
-6.92006e-09	0.0020016	0.0284994		-0.00395388	0.00172736	3.91254e-09
-7.71848e-09	0.000950121	0.003683		-0.00405424	-0.00178393	4.53601e-09
-8.48224e-09	0.000819533	0.00517179		0.00202173	-0.00218568	5.1386e-09
-9.20525e-09	-0.000664624	-0.00640899		0.000712439	-0.000925288	5.71546e-09
-9.88139e-09	-0.00230401	-0.00696732		-0.00408857	0.000312726	6.26166e-09
-1.05048e-08	-0.0010513	0.0067834		0.000288	0.00132681	6.77204e-09
-1.10702e-08	-0.000494431	0.0020157		0.00328622	-0.00267197	7.24212e-09
-1.15722e-08	0.000909181	-0.00453599		-0.00634502	0.00128839	7.66744e-09
-1.20056e-08	0.00182938	-0.000154306		-0.00487214	0.00364885	8.04365e-09
-1.23662e-08	0.00106241	-0.000172006		0.00169933	-0.00243685	8.36688e-09
-1.26496e-08	0.000533422	-0.00107222		0.00105869	-0.000292073	8.63344e-09
-1.28519e-08	0.000869962	0.00270741		0.00386586	-0.000254638	8.84003e-09
-1.29701e-08	-0.000964302	0.00165793		0.00184962	-0.00138488	8.98389e-09
-1.30013e-08	-0.00226821	-0.00394523		-0.0037542	0.00198346	9.06248e-09
-1.29434e-08	0.000776817	-0.00458408		-0.00264324	-0.000745914	9.0738e-09
-1.27946e-08	7.47775e-05	0.00124724		0.050771	-0.00107055	9.01638e-09
-1.2554e-08	-0.00264718	0.0064957		0.249763	0.00275581	8.8891e-09
-1.22211e-08	0.00211286	0.00189712		0.24424	-0.00080865	8.69141e-09
-1.17962e-08	0.00332358	-0.00484094		-0.144358	-0.0042593	8.42335e-09
-1.12801e-08	0.000826825	-0.000204157		-0.137331	0.000762449	8.08554e-09
-1.06744e-08	0.00197561	0.00210834		-0.101663	0.00409907	7.67906e-09
-9.9811e-09	-0.00169124	-0.00246991		-0.0184689	0.00215907	7.20539e-09
-9.20315e-09	-0.00404173	-0.00187547		-0.00399524	-0.0043731	6.66687e-09
-8.34404e-09	-0.00149312	-0.000313276		0.00260786	-0.00656955	6.06624e-09
-7.40791e-09	-0.00189805	3.79046e-05		0.0052283	0.00321877	5.40665e-09
-6.39945e-09	0.00210285	0.00191851		0.00031874	0.00445421	4.69206e-09
-5.32417e-09	0.00510261	0.0013751		-0.00719018	0.000855698	3.92672e-09
-4.18794e-09	0.000847819	-0.00154791		0.00175185	0.000231514	3.11533e-09
-2.99719e-09	-0.00191761	-0.00204908		0.00852882	-0.00279703	2.26311e-09
-1.75912e-09	-0.00304539	-0.00131475		-0.00133163	-0.00195536	1.37577e-09
-4.81267e-10	-0.000667261	0.00130751		-0.000302778	0.00106477	4.59395e-10
8.28505e-10	0.000525462	-0.0013802		0.00704571	0.0013501	-4.79693e-10
2.16184e-09	0.0013535	0.000487702		-0.00318113	-0.0010357	-1.43484e-09
3.50994e-09	0.00579565	0.00677374		-0.00606442	-0.00148086	-2.39907e-09
4.86382e-09	-0.00189875	-0.00162262		0.00213571	4.61044e-05	-3.36514e-09
6.21425e-09	-0.00635119	-0.00341187		0.00415099	0.00148614	-4.32574e-09
7.55176e-09	0.000587698	0.0127106		0.00513232	0.000279125	-5.2735e-09
8.8667e-09	0.000446183	0.0269522		0.00122701	0.000401397	-6.20103e-09
1.01496e-08	-0.000675527	0.0113108		-0.000842159	-0.000348982	-7.10062e-09
1.1391e-08	0.00313591	-0.017526		-0.00171261	-0.00297407	-7.96483e-09
1.25811e-08	0.00202163	-0.0214133		0.000295126	0.00220611	-8.78653e-09
1.37107e-08	-0.00464466	-0.0124944		0.0019205	0.00247515	-9.55856e-09
1.47707e-08	0.000609834	-0.00494036		0.00074607	-0.00164649	-1.02739e-08
1.57521e-08	0.00210057	0.00146566		0.00514896	0.0012273	-1.09259e-08
1.66465e-08	-0.00542915	0.00284064		0.000659623	-0.000662984	-1.15085e-08
1.74457e-08	0.00114137	-0.00033624		0.000651632	-0.00386187	-1.20158e-08
1.81422e-08	0.00464451	-0.00576931		0.00382658	-0.00163783	-1.24422e-08
1.8729e-08	-0.000975895	-0.00197205		-0.00401976	0.00254793	-1.27831e-08
1.91996e-08	0.00127786	0.00491871		-0.000869726	0.00402612	-1.30341e-08
1.95481e-08	-0.000513076	0.000603956		0.00442841	-0.0013354	-1.31913e-08
1.97696e-08	-0.00373224	-0.00304727		0.00301252	-0.00217959	-1.32517e-08
1.986e-08	0.00117074	-0.00166509		0.00102737	0.0012392	-1.32129e-08
1.98154e-08	-0.000125416	8.76236e-05		-3.31605e-05	-0.00062918	-1.30733e-08
1.96335e-08	-0.00220041	-0.000252718		0.00531043	-0.00173418	-1.28319e-08
1.93126e-08	0.00302571	0.000530019		0.00136944	0.000603243	-1.24883e-08
1.88519e-08	0.00014298	0.00117964		-0.00507618	0.00297579	-1.20433e-08
1.82516e-08	-0.00469279	0.00266957		-0.00436544	-0.000656497	-1.14981e-08
1.75128e-08	0.0025776	0.000927522		-0.0175023	-0.00279882	-1.08549e-08
1.66376e-08	0.00194302	-0.00490259		-0.0236038	0.00157921	-1.01168e-08
1.56294e-08	-0.00131349	-0.00361862		0.00063898	0.00165564	-9.28731e-09
1.44921e-08	0.00103221	0.00058702		0.020912	0.000509962	-8.371e-09
1.32309e-08	-0.00276018	0.00366003		0.0184149	0.000636252	-7.37309e-09
1.18517e-08	-0.000667089	-0.00106612		0.00963175	-0.00119218	-6.2996e-09
1.03618e-08	0.00283299	-0.00232416		0.00620467	-0.0049589	-5.15724e-09
8.76905e-09	-6.24687e-05	0.00236777		0.00287762	-0.000283459	-3.9532e-09
7.0822e-09	-0.001847	-0.000163096		-0.0053591	0.00387513	-2.69548e-09
5.31087e-09	-0.00128747	-0.00321111		-0.00159296	0.000570192	-1.39265e-09
3.46568e-09	0.000860163	-0.00182708		0.00794726	0.00253209	-5.36415e-11
1.55783e-09	-0.00160161	0.00295364		0.000618511	0.00118796	1.31204e-09
-4.01036e-10	-0.0013555	0.000883438		-0.0061849	-0.00292073	2.69465e-09
-2.39847e-09	0.00417296	-0.00216143		0.00206586	-0.00130242	4.0838e-09
-4.42132e-09	0.000572348	-0.000488375		0.00513892	0.00285807	5.46919e-09
-6.45607e-09	-0.00108033	-0.000675406		-0.00223528	-7.33466e-05	6.84037e-09
-8.48913e-09	0.00212992	-0.00261445		-0.00401294	-0.00531473	8.1864e-09
-1.05065e-08	-0.0028599	-0.00156193		0.000990368	0.000992537	9.4967e-09
-1.24938e-08	-0.00328207	0.00486862		0.00515758	0.00578648	1.07606e-08
-1.44366e-08	0.0010124	0.00426625		0.00113104	-0.000658284	1.19676e-08
-1.63207e-08	-0.00118211	0.00684535		-0.00338223	0.000383068	1.31075e-08
-1.81319e-08	-0.000753613	0.020675		0.000275178	0.00181034	1.41703e-08
-1.98562e-08	0.00445398	0.0133183		-0.00272443	-0.00283284	1.51465e-08
-2.14799e-08	0.00134532	-0.0104359		-0.00293702	0.00146723	1.60269e-08
-2.29895e-08	-0.00655857	-0.0186924		0.00353813	-0.00208962	1.6803e-08
-2.43724e-08	-0.000346285	-0.0133639		0.00183606	-0.0049358	1.74671e-08
-2.56165e-08	0.00833125	-0.00377614		-0.0023818	0.00357542	1.80119e-08
-2.67103e-08	0.000922025	-0.00200649		-0.000519334	0.00308269	1.8431e-08
-2.76433e-08	-0.00634934	-0.00307823		0.00476711	-0.000869834	1.87187e-08
-2.84055e-08	-0.00443628	0.00209879		-0.00245642	-0.000588974	1.88704e-08
-2.89881e-08	0.000887419	0.00407322		-0.00730079	0.000130312	1.88824e-08
-2.93838e-08	0.00332784	-0.00089712		0.00191598	0.000709648	1.87521e-08
-2.95858e-08	0.000129332	-0.00338293		0.000318451	0.00173913	1.84774e-08
-2.95886e-08	0.000207194	0.00123688		-0.00110254	-0.000300095	1.80579e-08
-2.93883e-08	-0.0012652	0.00138641		0.00542898	-0.0018363	1.74941e-08
-2.89822e-08	0.000283737	0.000325114		-0.00052273	0.00136513	1.67874e-08
-2.83685e-08	0.00454533	-0.00062134		-0.00395087	0.00129961	1.59405e-08
-2.75477e-08	-0.00216149	-0.00296225		-0.00168593	-0.00164179	1.49572e-08
-2.6521e-08	-0.00515815	-0.00292638		0.000873145	-0.00019764	1.38425e-08
-2.52912e-08	-0.000277719	0.00373747		0.00404043	0.00302781	1.26021e-08
-2.38628e-08	0.00533441	0.00611414		-0.00582876	0.000578063	1.12431e-08
-2.22416e-08	0.00211371	-0.00716409		-0.0196591	-0.0026731	9.77394e-09
-2.04349e-08	-0.00412714	-0.00292107		-0.023346	-0.00202102	8.20336e-09
-1.84513e-08	0.000364719	0.00278339		-0.00511161	0.000956039	6.5413e-09
-1.63009e-08	0.00246199	-0.00361208		0.0164233	0.00231367	4.79883e-09
-1.39951e-08	-0.000664356	0.00227357		0.0167754	0.00243186	2.98768e-09
-1.15468e-08	-0.00211439	0.00272972		0.0122757	0.00170318	1.12024e-09
-8.96991e-09	0.000419019	-0.00232662		0.00530477	-0.00347666	-7.90516e-10
-6.27965e-09	-0.00113448	0.000374552		-0.00433429	-0.003114	-2.73086e-09
-3.4922e-09	-0.00217884	0.00400467		-0.00687631	0.00135977	-4.68651e-09
-6.24743e-10	0.00345894	-0.00154237		0.00117221	0.00252785	-6.64293e-09
2.3044e-09	0.00453853	-0.00431632		0.00718886	-0.00118397	-8.58548e-09
5.27634e-09	0.00106682	-0.000552197		-0.00103782	-0.00292737	-1.04992e-08
8.27148e-09	-0.0037146	0.00111755		-0.00389092	0.00345003	-1.23689e-08
1.12696e-08	-0.000836406	0.00436869		0.00282442	0.0023916	-1.41797e-08
1.42504e-08	0.00215873	0.000933214		-0.00104667	-0.00281512	-1.59167e-08
1.71926e-08	-0.00168675	-0.00420912		-0.0044517	-0.000388328	-1.75656e-08
2.00753e-08	-0.000599509	0.000266962		0.000792625	0.00202642	-1.91121e-08
2.28776e-08	0.00192994	-0.000102212		-0.00138737	0.00079104	-2.05426e-08
2.55785e-08	0.00131829	-0.00116998		0.00410524	-0.00169046	-2.18444e-08
2.81574e-08	0.000448562	0.00224776		0.00277038	-0.000535877	-2.3005e-08
3.05939e-08	-0.000502915	0.000342203		-0.00483342	-0.00118075	-2.40131e-08
3.28686e-08	-0.0018483	0.00181559		0.00360587	-0.00197217	-2.48583e-08
3.49628e-08	0.00242584	0.00620484		-1.81942e-06	0.00135378	-2.55312e-08
3.68582e-08	0.00188945	-0.000759259		-0.00383325	0.00158288	-2.60237e-08
3.85379e-08	-0.00334276	-0.00621833		0.00303059	-0.00067294	-2.63286e-08
3.99861e-08	0.00111097	-0.000135257		-0.00139093	0.000197824	-2.64402e-08
4.11882e-08	0.001528	-0.00120408		-0.00505959	0.00203254	-2.63542e-08
4.21311e-08	-0.000530681	-0.000795242		0.0024736	-0.00294621	-2.60677e-08
4.28032e-08	0.00383598	0.00279974		0.00516008	0.000997132	-2.55791e-08
4.31944e-08	0.00030215	-0.00260976		-0.000583969	0.00183423	-2.48885e-08
4.32967e-08	-0.00322726	-0.00211409		-0.00250556	-0.00539885	-2.39975e-08
4.31037e-08	0.00107812	0.00450826		0.00285599	0.00356374	-2.29091e-08
4.26106e-08	0.00189996	0.000238969		0.00106019	0.0018203	-2.16281e-08
4.18151e-08	-0.00145911	-0.00287046		-0.00153912	-0.00555348	-2.01605e-08
4.07169e-08	-0.000263395	0.00599096		0.00316182	0.00211812	-1.85143e-08
3.93175e-08	0.00295833	0.0110973		-0.00127118	0.00181211	-1.66986e-08
3.76205e-08	-0.000496231	0.0098693		-0.00442692	-0.00335227	-1.47241e-08
3.56319e-08	-0.00117879	0.00408379		0.00336126	0.000756148	-1.26028e-08
3.33597e-08	0.00225998	-0.00191469		0.000606017	0.0017614	-1.03484e-08
3.08139e-08	0.00127235	-0.00719178		-0.00273574	-0.00140253	-7.97515e-09
2.80068e-08	-0.0021475	-0.0105626		0.00277032	-0.00264626	-5.49911e-09
2.49526e-08	0.000982829	-0.00157143		-0.000513671	-0.00217411	-2.93718e-09
2.16674e-08	0.00373508	0.00282225		0.000399002	0.00366673	-3.07097e-10
1.81695e-08	-0.000872431	-0.00110733		0.00140357	0.0020549	2.3724e-09
1.44788e-08	-0.00120748	-0.00140032		-0.00660337	-0.00234502	5.08182e-09
1.06169e-08	-0.000289159	-0.00455628		-0.000492793	-0.00172075	7.80133e-09
6.60709e-09	0.000552284	-0.0015419		0.00456774	-0.00178952	1.05105e-08
2.47412e-09	0.00591971	0.0029879		0.000603402	0.000132333	1.31887e-08
-1.75591e-09	0.00014037	0.000854813		0.00436304	-6.73336e-05	1.5815e-08
-6.05566e-09	-0.00630247	0.000626228		0.00244009	0.00202077	1.83685e-08
-1.03969e-08	0.00282389	-0.00328745		-0.000248807	0.00248852	2.08289e-08
-1.47507e-08	0.00456533	-0.00275895		-0.00338559	-0.00400758	2.31757e-08
-1.90871e-08	-0.00326158	0.00536181		-0.00206501	-0.00147532	2.5389e-08
-2.33759e-08	-0.000564018	0.000610947		0.00639525	0.000380101	2.745e-08
-2.75867e-08	0.00375162	-0.0059724		-0.000645373	-0.00233805	2.93401e-08
-3.16888e-08	-0.00112997	-0.00214657		-0.0140635	0.00170452	3.1042e-08
-3.5652e-08	-0.000380154	0.00261753		-0.0128123	-0.00149967	3.25395e-08
-3.94463e-08	0.00162564	0.0062026		-0.00346321	-0.00214697	3.38177e-08
-4.30421e-08	-0.00131992	0.00120539		-0.000165677	0.00543753	3.48629e-08
-4.64109e-08	-0.0011203	-0.00193389		0.00607039	-0.00156226	3.5663e-08
-4.9525e-08	0.00101436	-0.00142229		0.00762747	-0.00738898	3.62078e-08
-5.2358e-08	0.00429451	-0.00589738		0.000734205	0.00176834	3.64885e-08
-5.48851e-08	0.000408428	-0.00188096		0.00302412	0.00413475	3.64982e-08
-5.70828e-08	-0.00216909	0.005769		0.00496219	-0.00356388	3.62321e-08
-5.89295e-08	0.000612574	0.00401335		0.000983432	-0.00116156	3.56873e-08
-6.04059e-08	0.00151197	-0.0039594		-0.000757485	0.00453687	3.48629e-08
-6.14946e-08	0.000498191	-0.00330822		0.00191755	-0.000841255	3.37603e-08
-6.21804e-08	-0.0027462	0.00374537		0.00130819	-0.00499548	3.23829e-08
-6.2451e-08	0.000711265	0.00182435		-0.000996226	-0.00300265	3.07361e-08
-6.22965e-08	0.00309148	-0.000823873		0.00257063	0.00112233	2.88276e-08
-6.17098e-08	-0.000323322	0.00123129		-0.00121148	0.00117862	2.66673e-08
-6.06864e-08	-0.000954171	-0.00115587		-0.00208069	-0.000345734	2.42671e-08
-5.92252e-08	0.000780694	0.00150943		0.000891549	0.000482309	2.16408e-08
-5.73276e-08	0.00114326	0.00591625		-0.00233384	-0.00173058	1.88044e-08
-5.49985e-08	-0.00068206	-0.00517144		-0.00106451	-0.00170995	1.57756e-08
-5.22455e-08	-0.00102173	-0.00775891		0.00170121	0.00126369	1.25738e-08
-4.90793e-08	0.000557033	0.00327386		0.002428	0.00128743	9.22032e-09
-4.55142e-08	-8.22327e-05	0.0019687		0.000804199	-0.001032	5.7378e-09
-4.15668e-08	0.00191011	-0.000108163		-0.000759604	-0.00218435	2.15042e-09
-3.7257e-08	0.00281391	-0.000249696		-0.000245409	-0.00154071	-1.51659e-09
-3.26076e-08	-0.00397518	-0.00233361		-0.00120018	0.000804234	-5.2369e-09
-2.76444e-08	-0.0203996	0.000623777		0.000453229	0.00440229	-8.98325e-09
-2.23952e-08	-0.0715328	0.00097352		0.00274456	-0.000889312	-1.27277e-08
-1.68911e-08	-0.149652	0.00224964		-0.0014892	-0.00483226	-1.64418e-08
-1.11651e-08	-0.140186	0.00331592		0.000408268	-0.0016816	-2.00969e-08
-5.25241e-09	0.023301	0.000301327		0.00466087	-0.000448486	-2.36643e-08
8.09695e-10	0.026	-0.000654611		-0.00137707	0.000554829	-2.71153e-08
6.98214e-09	0.029	-2.14352e-05		-0.00648253	0.00211562	-3.04218e-08
1.32244e-08	0.0509225	-0.00372609		0.00143528	0.00140898	-3.35561e-08
1.94947e-08	0.0128429	-0.000958146		0.00339833	-0.00331571	-3.64913e-08
2.57502e-08	0.00248774	0.0022313		-0.00637982	-0.00231201	-3.92017e-08
3.19475e-08	-0.000172937	-0.00382444		-0.000917916	0.00199636	-4.16627e-08
3.80423e-08	0.000793028	-0.00027069		0.00369613	-0.000174445	-4.38512e-08
4.39908e-08	0.00118826	0.00681989		-0.0026785	0.000364224	-4.57457e-08
4.97488e-08	-0.00269436	-0.000564487		-0.00308981	0.00324313	-4.73267e-08
5.52728e-08	-0.00202727	-0.00433329		0.00130934	-0.00379486	-4.85764e-08
6.05201e-08	-0.000317264	0.00528923		0.00121564	-0.00283898	-4.94795e-08
6.54491e-08	0.000290027	0.00148806		0.000627931	0.00463131	-5.0023e-08
7.00193e-08	0.00246519	-0.00616892		0.00224109	-0.00230256	-5.01962e-08
7.41923e-08	-0.00103428	-0.00167157		-0.00187075	-0.00408373	-4.99912e-08
7.79314e-08	-0.00340131	0.00208967		0.000277397	0.00300866	-4.94029e-08
8.12022e-08	-0.00165535	0.00277984		0.0018714	0.00456663	-4.84287e-08
8.39731e-08	6.61386e-06	0.000728681		-0.00309293	0.0296941	-4.70691e-08
8.62151e-08	0.00384546	-0.00155445		-0.000449945	0.10545	-4.53275e-08
8.79024e-08	0.00118533	-0.001293		-0.000695701	0.166843	-4.32103e-08
8.90125e-08	-0.00139042	-0.00042735		-0.00184728	0.0903158	-4.07267e-08
8.95263e-08	0.00218862	0.00184607		0.00119711	-0.091268	-3.78889e-08
8.94289e-08	-0.00259255	0.00106857		0.000187659	-0.0879882	-3.47122e-08
8.87088e-08	-0.00514447	-0.00159273		-0.000649836	-0.0971622	-3.12147e-08
8.73589e-08	0.000493649	-0.00187371		-0.000215859	-0.0287241	-2.74169e-08
8.53761e-08	0.000593999	0.00150721		0.00165105	-0.00848059	-2.33422e-08
8.27621e-08	0.00080743	0.00626883		0.00152305	-0.00144615	-1.90167e-08
7.95224e-08	0.00180807	7.46349e-05		-0.00303927	-0.000918167	-1.44687e-08
7.56672e-08	-0.00125104	-0.00608587		0.00183634	0.00164391	-9.72868e-09
7.12112e-08	-0.00179181	-0.00107635		0.00469034	-0.000121526	-4.82917e-09
6.61736e-08	0.000161751	0.0034939		-0.00358402	-0.000592403	1.95517e-10
6.05778e-08	-0.000878971	0.00261474		-0.00455604	0.00330382	5.30942e-09
5.44517e-08	-0.00117475	-0.00375053		0.00363945	-0.00110413	1.04753e-08
4.78274e-08	-0.00261572	-0.00251989		0.00287936	-0.00220943	1.56548e-08
4.07411e-08	1.05417e-05	0.00233341		-0.00426176	-8.9724e-05	2.08087e-08
3.32328e-08	0.00473025	-0.00217913		0.00191727	0.00244116	2.58975e-08
2.53464e-08	-0.00206433	-0.0021729		0.00313277	0.00139137	3.08811e-08
1.71292e-08	-0.000819039	0.00214238		-0.00290931	-0.000708073	3.57197e-08
8.63177e-09	0.00940602	0.00460193		-0.00124256	0.00173468	4.03738e-08
-9.24255e-11	0.0135135	0.00246574		-0.00158135	-0.00121455	4.48045e-08
-8.98707e-09	0.0122368	-0.00480598		-0.00263157	-0.00167686	4.89739e-08
-1.79938e-08	0.000430296	-0.00251389		-0.00223494	0.00198718	5.28455e-08
-2.70523e-08	-0.0117444	0.00260177		-0.000487362	-4.4194e-05	5.63842e-08
-3.61004e-08	-0.0136317	-0.00116574		0.00601764	0.00126747	5.95568e-08
-4.50748e-08	-0.00981387	-0.000731597		0.00444804	0.000124997	6.23322e-08
-5.39116e-08	-0.00404427	0.000953891		-0.00258961	-0.00173876	6.4682e-08
-6.25466e-08	0.000956475	0.00250836		-0.00248091	0.00448099	6.65802e-08
-7.09154e-08	-0.00112314	-0.000340985		0.000251965	0.000129856	6.80039e-08
-7.89544e-08	-0.00545709	-0.00345656		0.00647574	-0.00334908	6.8933e-08
-8.66008e-08	-0.00268431	0.00243329		0.00365445	0.000648208	6.93514e-08
-9.37933e-08	0.00188848	-0.000863214		-0.00774986	-0.000824959	6.92463e-08
-1.00473e-07	0.0036143	-0.00402759		-0.00577731	0.00274307	6.86083e-08
-1.06581e-07	0.000151708	0.00120812		0.00108245	0.00303576	6.74322e-08
-1.12066e-07	-0.00207583	0.00432168		0.00594899	-0.001351	6.57167e-08
-1.16874e-07	-0.00134987	0.00313663		0.00404521	0.00272039	6.34646e-08
-1.2096e-07	-0.00257272	-0.00150156		-0.00223036	0.00124769	6.06829e-08
-1.24279e-07	0.00188308	-0.00621268		-0.00107227	-0.00197004	5.73826e-08
-1.26792e-07	0.00173352	-0.00132206		-0.00182891	-0.00271317	5.35789e-08
-1.28465e-07	-0.00585057	0.00738666		0.000653393	-0.00409816	4.92912e-08
-1.2927e-07	0.000488327	0.000757408		0.0005808	-0.00412733	4.45429e-08
-1.29182e-07	0.00504093	-0.00596409		-0.00119568	-0.0145872	3.93613e-08
-1.28183e-07	-0.00260513	0.000697993		0.00423384	-0.0147074	3.37775e-08
-1.26262e-07	-0.00236419	0.00623115		-0.00195701	0.00321028	2.78265e-08
-1.23412e-07	8.7393e-05	0.000218607		-0.00335242	0.015648	2.15465e-08
-1.19634e-07	-0.00225229	-0.00725362		0.00405581	0.0178901	1.49793e-08
-1.14934e-07	-0.00121055	0.000392359		-0.000162973	0.0052659	8.16937e-09
-1.09327e-07	0.0013229	0.00454666		-0.00531772	-0.00439239	1.16395e-09
-1.02831e-07	-0.00123141	-0.00172339		-8.65071e-05	0.00400347	-5.98702e-09
-9.54742e-08	-0.000207811	1.74077e-05		0.00546434	0.00861329	-1.32317e-08
-8.72892e-08	0.00124381	-0.000797968		-1.37903e-05	0.00213535	-2.05164e-08
-7.83157e-08	-0.000862914	-0.00600503		-0.00125324	-0.00497493	-2.77862e-08
-6.85995e-08	0.000611661	0.000878765		-0.000412624	-0.000882148	-3.4985e-08
-5.81928e-08	-0.000744719	0.0056896		-0.000527065	0.00368377	-4.20561e-08
-4.71538e-08	-0.00248785	-0.00249195		0.00125533	-0.00163028	-4.89428e-08
-3.55461e-08	0.000988548	-0.00524272		-0.00334245	-0.00234017	-5.55884e-08
-2.34387e-08	0.000358518	0.000528641		0.00458725	0.000957142	-6.19368e-08
-1.09059e-08	-1.35767e-05	0.00642772		0.00541883	0.00166468	-6.79334e-08
1.97381e-09	0.00436428	0.00491393		-0.00841759	0.000868605	-7.35248e-08
1.51174e-08	-0.00163083	-0.00645258		-0.00549454	0.00237633	-7.86596e-08
2.84383e-08	0.000743731	-0.00657083		0.00266361	0.00348761	-8.32889e-08
4.18469e-08	0.0158636	0.0053984		0.00399731	-0.00144982	-8.73665e-08
5.52508e-08	0.012228	0.00161983		0.00186428	-0.00496519	-9.08496e-08
6.85554e-08	-0.000308505	-0.00411474		-0.00206662	0.000898648	-9.36988e-08
8.1665e-08	-0.00615158	0.00443965		-0.00420199	0.00360698	-9.58788e-08
9.44826e-08	-0.0105211	0.000888379		-0.00160204	0.00143981	-9.73585e-08
1.06911e-07	-0.0106659	-0.00619991		0.00429848	0.000204567	-9.81117e-08
1.18855e-07	-0.00428749	0.00264941		0.00523029	-0.00267304	-9.81168e-08
1.30217e-07	5.6702e-05	0.00138544		-0.0032378	0.000247248	-9.73578e-08
1.40906e-07	-0.000480731	-0.000618854		-0.00295998	0.00258558	-9.58241e-08
1.50829e-07	0.000170274	0.0037346		0.0016368	0.000368088	-9.35105e-08
1.59898e-07	-0.00218857	-0.00390384		-0.0010752	0.00116004	-9.04177e-08
1.6803e-07	-0.0030267	-0.00343002		0.00236669	0.00273071	-8.65526e-08
1.75145e-07	0.00378904	0.00448145		0.00178032	-0.00222977	-8.19278e-08
1.81168e-07	0.00352036	0.00346178		-0.00350053	-0.0048367	-7.65621e-08
1.8603e-07	-0.0026228	-0.0031492		0.00096745	0.00362976	-7.04805e-08
1.8967e-07	0.00137778	-0.0056289		0.00284865	0.00532657	-6.37137e-08
1.92032e-07	0.00487309	-0.000945558		0.000519843	-0.00149339	-5.62988e-08
1.93068e-07	-0.00513848	0.00185144		-0.00040731	-0.00227704	-4.8278e-08
1.92737e-07	-0.00613185	9.7355e-05		-0.00175177	-0.00247798	-3.96996e-08
1.9101e-07	0.00554742	0.00542845		-0.00195183	6.46649e-05	-3.06171e-08
1.87862e-07	0.00194374	0.0091884		-0.00154247	-0.00265204	-2.10892e-08
1.83281e-07	-0.00473606	0.0028322		0.00029796	-0.0160027	-1.11791e-08
1.77262e-07	-0.000429145	0.00633328		0.0022354	-0.0137336	-9.54667e-10
1.69813e-07	0.00330277	0.00700928		0.000128413	0.000686173	9.5124e-09
1.60949e-07	0.00349597	-0.00624481		-0.00159568	0.0107764	2.01467e-08
1.50696e-07	0.000140706	-0.0132814		0.00378597	0.0124609	3.087e-08
1.39092e-07	0.000457358	-0.00919439		0.00126594	0.00816745	4.16012e-08
1.26181e-07	-0.00117786	0.00244423		-0.00317874	0.00386608	5.22574e-08
1.12023e-07	-0.00597121	0.00320511		-0.00110509	-0.000913864	6.27538e-08
9.6684e-08	0.00101436	-0.00573894		-0.000397862	-0.00188221	7.30055e-08
8.02408e-08	0.00489333	-0.00192732		0.00391328	0.000568569	8.29267e-08
6.27803e-08	0.000249487	0.00377601		0.00145731	0.00120305	9.24321e-08
4.43988e-08	-0.0019222	-0.00210712		-0.0051871	0.00079872	1.01437e-07
2.52012e-08	-0.00296749	-0.00247832		-0.00337133	0.00129802	1.0986e-07
5.30122e-09	0.00380336	0.00532318		0.00104899	0.00190188	1.1762e-07
-1.51799e-08	0.00539206	0.00232464		0.00638764	-0.00246635	1.2464e-07
-3.61131e-08	-0.00394287	-0.00314004		0.00335055	-0.00367311	1.30846e-07
-5.73626e-08	-0.00425507	-0.00485921		-0.00776737	0.00277297	1.36168e-07
-7.87869e-08	0.00218818	-0.000723844		-0.00407673	0.00205284	1.40543e-07
-1.00239e-07	0.00362973	0.00578231		0.00556077	-0.00202104	1.4391e-07
-1.21567e-07	0.00142102	0.000826097		-0.000468976	-0.00202425	1.46217e-07
-1.42617e-07	8.70583e-05	-0.00588349		-0.00569065	-0.00168263	1.47417e-07
-1.6323e-07	0.00216534	0.00237175		-0.00733363	0.000463397	1.47471e-07
-1.83246e-07	0.000338522	0.00524792		-0.0104603	0.00343975	1.46347e-07
-2.02506e-07	-0.000367046	-0.00558489		-0.00218146	0.00180736	1.44021e-07
-2.20849e-07	0.00293981	-0.00180686		0.010534	-0.00166741	1.40477e-07
-2.38116e-07	-0.00287379	0.00160348		0.0113587	-0.00182743	1.35709e-07
-2.5415e-07	-0.00465642	-0.00136897		0.00218045	0.00022446	1.2972e-07
-2.68798e-07	0.00109135	7.25823e-06		-0.00164001	0.000504297	1.2252e-07
-2.8191e-07	0.00206467	0.000527025		0.00072812	-0.000718194	1.14132e-07
-2.93341e-07	0.000577675	0.00142433		0.0047323	0.0001176	1.04584e-07
-3.02955e-07	0.000823966	0.0015524		0.00323235	-0.000198906	9.39187e-08
-3.10621e-07	0.00105943	0.001035		-0.00215267	-0.00227609	8.21843e-08
-3.16217e-07	0.00149317	-0.00301466		-0.00122083	-0.00165361	6.94406e-08
-3.19631e-07	0.00194452	0.000151376		-0.000551971	0.00208566	5.57562e-08
-3.2076e-07	0.0021314	0.00378157		-0.000383812	0.000613281	4.12087e-08
-3.19512e-07	0.00669405	-0.00117527		0.00171974	-0.00139836	2.58847e-08
-3.15808e-07	0.00607667	-0.00878737		-0.000120611	0.00112213	9.87929e-09
-3.09582e-07	0.000914433	-0.00246453		-0.000399007	-0.000734364	-6.70443e-09
-3.0078e-07	0.00138539	0.0125607		-0.00103486	-0.000509432	-2.37558e-08
-2.89363e-07	-0.00315684	0.00189122		-0.00196224	0.00146071	-4.11571e-08
-2.75306e-07	-0.00662976	-0.00317679		0.00333398	-0.00348783	-5.87841e-08
-2.586e-07	-0.000118139	0.00812398		-0.00101434	-0.00391863	-7.65071e-08
-2.39251e-07	-0.000486915	0.00961579		-0.00207522	0.000447598	-9.41911e-08
-2.1728e-07	-0.00321063	0.00247866		0.00376479	-0.00114096	-1.11697e-07
-1.92726e-07	0.000260771	-0.00665362		0.000393443	0.000983126	-1.28882e-07
-1.65642e-07	-0.000296026	-0.00841047		0.000909105	0.00401032	-1.45601e-07
-1.361e-07	-0.00402781	-0.00528407		0.00103292	-0.000708838	-1.61708e-07
-1.04185e-07	-0.00359434	-0.000503626		-0.00417292	-0.000754714	-1.77055e-07
-7.00009e-08	0.0016937	-1.86221e-05		-0.00212814	0.00339542	-1.91494e-07
-3.36658e-08	0.00383686	-0.00344907		0.00680618	-0.00188526	-2.0488e-07
4.68616e-09	-0.000731885	-0.00131033		-0.000200806	-0.0053466	-2.1707e-07
4.49059e-08	-0.00184303	0.00411002		-0.00691099	-0.0013151	-2.27921e-07
8.68297e-08	0.00137324	0.0015788		2.66823e-05	0.00110446	-2.37299e-07
1.3028e-07	-7.10299e-05	-0.00202106		0.000152497	0.00189317	-2.45072e-07
1.75067e-07	-0.000519047	0.000586305		0.00604157	-0.00353982	-2.51116e-07
2.20987e-07	-0.000271318	0.000300275		0.00263127	-0.00637535	-2.55313e-07
2.67826e-07	-0.00140252	-0.000887514		-0.00923371	-0.00722466	-2.57555e-07
3.15359e-07	0.00156457	0.000963634		0.00215057	-0.00588898	-2.5774e-07
3.63354e-07	0.000739052	0.000911968		0.0042142	0.0033272	-2.5578e-07
4.11567e-07	-0.00510182	-0.00158292		-0.00448629	0.00093409	-2.51595e-07
4.5975e-07	-0.000657538	-1.80656e-05		-0.00134623	0.000633244	-2.45118e-07
5.0765e-07	0.0044057	-0.00143108		-0.00335514	0.00706177	-2.36294e-07
5.55007e-07	-0.000176981	-0.00191691		-0.00441593	0.000712782	-2.25082e-07
6.0156e-07	0.000131052	0.00593865		-0.0067165	-0.00111104	-2.11453e-07
6.47046e-07	0.000258766	0.00266146		-0.0047832	0.00295998	-1.95393e-07
6.91203e-07	-0.00055855	-0.0049565		0.00852468	0.00133572	-1.76904e-07
7.33771e-07	0.000319024	-0.00369419		0.00932831	0.00047825	-1.56001e-07
7.74491e-07	-0.00313458	-0.000478922		0.0031351	0.00316843	-1.32717e-07
8.13111e-07	-0.00177755	0.00233549		-0.000567199	0.000643293	-1.07098e-07
8.49384e-07	0.00332718	0.00379722		-0.00419366	-0.0015896	-7.92066e-08
8.83071e-07	-0.00107871	0.00200442		0.00312729	0.001153	-4.91219e-08
9.13942e-07	-0.00335673	-0.00182626		0.00494176	1.66328e-05	-1.69378e-08
9.41779e-07	0.00475175	-0.00325702		-0.00306423	2.93388e-05	1.72362e-08
9.66375e-07	0.00374527	-0.000982219		0.000412105	-0.00199235	5.32756e-08
9.87536e-07	-0.00368472	0.00218921		0.000524303	0.000123765	9.10408e-08
1.00509e-06	-0.00197151	-0.000381247		-0.00131171	0.00484747	1.30378e-07
1.01885e-06	-0.00053535	0.00100495		0.00217577	-0.00152092	1.71121e-07
1.02839e-06	-0.00208896	0.00141418		-0.00123444	-0.00341724	2.13088e-07
1.02977e-06	0.000431322	-0.001778		-0.000704285	0.00129945	2.56087e-07
9.95673e-07	0.00214093	0.00160371		0.000334198	0.00109689	2.99915e-07
8.08593e-07	-5.33978e-06	0.00241015		-0.00306153	0.00104447	3.44358e-07
1.69168e-07	-0.00266484	0.00224342		-0.00148204	7.03365e-05	3.89191e-07
-1.28182e-06	0.00144951	-0.000812743		-0.000695174	-0.000706246	4.34185e-07
-3.37206e-06	0.00326558	0.000888404		0.00167327	0.00496149	4.791e-07
-6.961e-05	-0.00169195	0.00960697		0.00478477	0.00456021	5.23691e-07
-4.86167e-06	-0.00348086	-0.00023377		0.000951689	-0.00134051	5.67712e-07
-3.29418e-06	-0.00159933	-0.0104663		-0.0033252	-0.00439677	6.1091e-07
-1.53354e-06	0.00446033	-0.00266991		-0.000989242	-0.00150462	6.53032e-07
-3.83801e-07	0.00227957	0.000186858		0.00155284	-0.000519665	6.93825e-07
1.77693e-07	-0.00309889	-0.0012624		0.00108945	-0.0029245	7.33037e-07
4.16508e-07	-0.00110807	0.00230194		0.000541266	-0.000777415	7.70421e-07
5.08925e-07	-0.00255405	-0.00268704		-0.00357811	-0.00132555	8.05731e-07
5.13412e-07	0.00140353	-0.00216286		-0.0020208	0.00353207	8.3873e-07
3.43094e-07	0.000871235	0.00584517		0.00489139	0.00491166	8.69186e-07
-3.66379e-07	-0.00395724	-0.00244892		0.000823015	-0.0020547	8.96879e-07
-2.15674e-06	0.00357302	-0.00133143		-0.00377459	0.000275595	9.21597e-07
-4.73743e-06	-0.000525794	0.00233733		-0.000228881	-8.415e-06	9.43141e-07
-5.87369e-06	-0.00564651	-0.00605761		0.00149034	-0.00127121	9.61305e-07
-3.15787e-06	0.00466798	-0.00438137		0.00249059	0.00478134	9.75356e-07
2.15137e-06	0.00533668	-0.00161605		0.00211855	-0.000389669	9.78374e-07
5.83978e-06	-0.00269878	0.000977238		-0.00531413	-0.00492851	9.25368e-07
5.91164e-06	-0.00336254	0.00455639		-0.00547334	0.00161594	6.41542e-07
3.93024e-06	0.00369942	0.0053314		0.004178	0.00270915	-2.50162e-07
1.90057e-06	0.00227346	0.00379596		-0.000771156	-0.0014566	-2.03102e-06
5.50319e-07	-0.0050856	-0.0022973		-0.00723109	-0.00245478	-4.14093e-06
-1.83622e-07	-0.00241502	-0.00226831		-0.00318064	0.0013416	-6.96353e-05
-5.3227e-07	-0.00119791	0.000201051		-0.00102604	0.00151001	-4.3548e-06
-6.68809e-07	0.00206102	0.000366302		0.00708689	-0.00193413	-2.56246e-06
-6.74169e-07	0.00473898	0.000292751		0.00785305	-0.0026042	-1.00743e-06
-5.67085e-07	-0.00277922	-0.000257346		-0.00314696	0.00378589	-1.06438e-07
-3.83036e-07	0.00125159	-0.000696493		-0.00168776	0.00398276	3.15932e-07
-2.40841e-07	0.00132363	-0.000553299		0.00453711	-0.00328147	4.99531e-07
-2.76082e-07	-0.0038294	0.0026065		0.00196133	0.000189144	5.72932e-07
-4.94617e-07	0.00213662	0.00111545		-0.0023162	0.000945962	5.54761e-07
-7.67226e-07	-0.00101875	-7.26055e-05		-0.00118678	-0.000749409	2.79969e-07
-9.71983e-07	-0.00176698	0.00212829		0.00133881	0.00221507	-7.52263e-07
-1.07711e-06	0.000909447	-0.00280658		0.00198691	-0.000991841	-3.01761e-06
-1.10857e-06	0.00156417	-0.00403875		0.00258434	-0.0013559	-5.52054e-06
-1.10026e-06	-0.000229859	0.00327306		-0.00100201	0.00248515	-5.34271e-06
-1.06999e-06	-0.00368296	0.00524845		0.00235999	-0.00237927	-1.10689e-06
-9.80945e-07	0.00158374	-0.00319829		0.00316898	-0.000888497	4.09007e-06
-6.16108e-07	0.00300634	-0.00428586		-0.00404949	0.00495203	6.3259e-06
5.75057e-07	-0.00040059	0.00418555		-0.00189103	-0.00269418	5.33082e-06
3.2104e-06	-0.00229216	0.00375867		-0.00122055	-0.00493822	3.201e-06
6.98441e-06	-9.00648e-06	0.000264123		-0.00262392	0.00231753	1.42973e-06
1.00574e-05	0.00175665	0.00370385		0.000255426	0.00331658	3.47785e-07
1.03384e-05	0.00181039	0.00385116		0.00135302	-0.00290205	-2.15064e-07
7.53294e-06	0.0031745	-0.00315828		0.00114776	-0.00322036	-4.75767e-07
3.27393e-06	-0.00223247	-0.0051544		0.000712126	0.0029659	-5.68582e-07
-5.74245e-07	-0.00372605	-0.002091		-0.0023246	0.00306816	-5.40047e-07
-3.12432e-06	0.00118062	0.000315033		-0.00219266	-0.0010434	-3.99138e-07
-4.38127e-06	-0.000534714	-0.000403296		-7.46877e-05	-0.000630889	-2.11673e-07
-4.71339e-06	0.00104104	-0.00100415		0.00247551	0.00150972	-1.26792e-07
-4.50631e-06	0.00348003	-0.00331268		0.00100688	-0.00054918	-2.45876e-07
-4.0338e-06	-0.00181478	-0.00221874		-0.00496298	0.000774006	-5.07456e-07
-3.43657e-06	-0.00290416	0.00566478		-0.000872008	-0.000984261	-7.67254e-07
-2.762e-06	2.39053e-05	0.00285794		0.001989	-0.0029014	-9.38472e-07
-2.07107e-06	0.000639859	-0.00545042		0.000898908	0.00163569	-1.01844e-06
-1.5433e-06	-0.000201356	-0.00790028		0.00115427	0.0022981	-1.0395e-06
-1.39181e-06	0.000759568	-0.00174908		-0.000872284	0.000715163	-1.03148e-06
-1.594e-06	0.00183649	0.00331048		-5.25482e-05	-1.44145e-05	-1.00235e-06
-1.82858e-06	0.000555694	-0.00330212		-6.1187e-05	0.00143275	-8.78059e-07
-1.80113e-06	0.00211591	-0.00150867		-0.000466913	0.000826536	-3.30041e-07
-1.51259e-06	-0.000687038	0.00910432		-0.00356534	-0.00289479	1.32341e-06
-1.14056e-06	-0.00212254	0.00567164		-0.00271559	-0.0028262	4.53481e-06
-8.14343e-07	0.00384606	-0.00462752		0.000956891	0.000217529	8.37591e-06
-5.64299e-07	-0.000263782	-0.00261326		-0.00366154	0.0030225	1.05849e-05
-3.74744e-07	-0.00439441	0.00395345		-0.00237843	0.00186484	9.5749e-06
-2.24242e-07	0.00121202	0.000678511		0.00543823	-0.00527316	5.96442e-06
-9.89696e-08	0.00352348	-0.00288951		0.00680002	-0.00349824	1.69784e-06
7.20769e-09	0.000460809	0.000523233		0.000932367	0.00407708	-1.69684e-06
9.91411e-08	-0.001201	0.000645932		-0.00408211	0.00156753	-3.73648e-06
1.86879e-07	-0.000392367	0.00189218		-0.00313815	-0.00208153	-4.61581e-06
2.83258e-07	-0.000273402	0.00316877		0.0051682	-0.000931441	-4.7301e-06
3.93022e-07	-0.000472237	-0.00446452		0.00336154	0.00181901	-4.43226e-06
5.0774e-07	-1.07196e-05	-0.0035109		-0.00664712	0.00203905	-3.97225e-06
6.14141e-07	0.00159463	0.00489307		-0.000875597	0.000257691	-3.51224e-06
7.04668e-07	-0.000371	0.00283917		0.00519221	-0.000956814	-3.13917e-06
7.79162e-07	-0.000611561	-0.00368129		0.00635594	-0.00109398	-2.83996e-06
8.40596e-07	0.000646928	-0.00237595		0.00260609	0.000733145	-2.50167e-06
8.91061e-07	-0.000966014	0.0025637		-0.000480867	-0.00287858	-2.03251e-06
9.27797e-07	5.10878e-05	0.0020983		0.0041907	-0.00389482	-1.50515e-06
9.37074e-07	-0.00183676	-0.00250303		-0.00282726	0.00410936	-1.09619e-06
8.92924e-07	-0.000652921	-0.00242612		-0.00668142	0.00226919	-8.86374e-07
7.77045e-07	0.00430488	0.00630752		0.00139921	-0.00550466	-8.08398e-07
6.13405e-07	0.00105776	0.00697223		0.000391067	-0.0014171	-7.61161e-07
4.73339e-07	-0.00194339	0.000631485		-0.00209886	0.000845758	-6.931e-07
4.35263e-07	0.00116977	-0.00140076		-0.00300236	-0.000270992	-5.96576e-07
5.39542e-07	0.00239824	0.000882008		-0.000194029	0.00396757	-4.7737e-07
7.63493e-07	-0.00298083	0.000943699		0.00210216	-0.000489864	-3.34947e-07
1.02683e-06	-0.00283365	-0.00645604		-0.00432402	-0.00283377	-1.56256e-07
1.23943e-06	0.00242115	-0.00674641		-9.80438e-05	0.00195235	6.83464e-08
1.35222e-06	0.00140504	-0.000362234		0.00288077	0.000667925	3.06556e-07
1.3653e-06	0.000165843	0.00297368		0.00225522	0.000986454	4.73237e-07
1.30427e-06	-0.000886398	0.00285828		0.000271533	-0.000292235	4.99011e-07
1.1937e-06	0.000720931	-0.00331177		-0.00422433	-0.00528345	4.12315e-07
1.03819e-06	0.00279341	-0.00367657		2.63132e-05	0.000130994	3.17833e-07
8.20362e-07	-0.000552662	0.0022895		0.00396263	0.00448998	2.98576e-07
5.42314e-07	-0.00349034	-0.00112627		0.000163924	0.00140947	3.6534e-07
2.94967e-07	-0.00246661	-0.00527469		-0.0028859	-0.00217964	4.82789e-07
2.30481e-07	1.3374e-05	0.00118774		0.000721453	-0.00292394	6.11648e-07
3.84151e-07	0.00252132	0.00218657		-0.00382566	-2.5751e-05	7.26724e-07
5.83672e-07	0.00256055	-0.00506038		-0.00268926	0.00102241	8.12091e-07
6.27156e-07	0.000103317	-4.43772e-05		0.00536294	0.00262311	8.47767e-07
4.80234e-07	0.00231429	0.00418788		0.000295295	0.00199269	8.08507e-07
2.41607e-07	0.00508392	-0.000869151		-0.00445286	-0.00183759	6.90831e-07
5.88362e-09	0.00652432	0.00291484		-0.00315862	-0.00501034	5.41566e-07
-1.91053e-07	0.00790203	0.00668008		-0.00431273	-0.000520634	4.41983e-07
-3.50286e-07	-0.00117828	-0.00397763		-0.00121685	0.002231	4.63001e-07
-4.79007e-07	-0.00783274	-0.00373207		0.00639469	-0.00204827	6.27072e-07
-5.7306e-07	-0.00649178	0.00339395		0.00564663	0.0010286	8.86095e-07
-6.16168e-07	-0.00768896	-0.00175643		0.0019737	0.00158157	1.14587e-06
-6.08243e-07	-0.000404533	-0.00397037		-0.000387072	-0.00337273	1.32926e-06
-6.06252e-07	0.00461178	9.52918e-05		-0.00295686	0.000304925	1.41113e-06
-7.04922e-07	-0.00344531	0.00565573		-0.00172272	0.00435477	1.40593e-06
-9.41555e-07	-0.00497063	0.00109058		0.00153104	0.00124584	1.34404e-06
-1.24538e-06	-0.00062881	-0.00140218		0.00335168	-0.00285084	1.2652e-06
-1.50661e-06	0.000809373	0.00136701		0.000835811	-0.00136227	1.22993e-06
-1.66852e-06	0.00173179	-0.0018697		2.10311e-05	0.00237792	1.3057e-06
-1.74255e-06	0.00101502	-0.00254018		0.00281399	-0.000373427	1.4618e-06
-1.76844e-06	-0.00085511	0.000485207		0.00216061	-0.0025514	1.47267e-06
-1.77959e-06	-0.00351576	0.00253217		0.00124302	0.00175343	1.10381e-06
-1.7949e-06	-0.00163884	0.000920837		0.00124862	0.00128181	4.54608e-07
-1.83044e-06	0.0028221	-0.00296727		-0.00337652	-0.00415006	-1.01239e-07
-1.91953e-06	0.00143151	-0.00370043		-0.00232998	-0.000585977	-3.3423e-07
-2.11233e-06	-0.00433991	0.00663339		0.00247359	0.000521291	-3.15296e-07
-2.41996e-06	-0.0020451	0.00664188		0.000826264	-0.0085338	-2.20799e-07
-2.74448e-06	0.00543625	-0.00351674		-0.00363876	-0.00755201	-1.62131e-07
-2.91111e-06	0.00114753	-0.00188647		-0.00329274	-0.000423503	-1.70065e-07
-2.80824e-06	-0.00436961	-0.000328946		0.00371146	-0.000854232	-2.34948e-07
-2.47468e-06	-0.00326119	0.00105136		0.00153813	0.00454456	-3.37658e-07
-2.05611e-06	0.000600729	0.000272514		-0.00542075	0.00913561	-4.6444e-07
-1.73241e-06	0.002441	-0.00360716		-0.00311496	0.00266363	-6.08454e-07
-1.6353e-06	-0.00292991	-0.00267464		0.00235097	0.0014515	-7.6045e-07
-1.69189e-06	-0.00252195	8.09373e-05		0.004822	0.00323481	-9.00809e-07
-1.62645e-06	0.00385385	0.00284269		0.00252553	0.000892945	-1.00903e-06
-1.28019e-06	0.00258877	0.00250747		-0.00337619	-0.00181421	-1.08289e-06
-7.06196e-07	-0.00435228	-0.00310032		-0.00242052	-0.00175499	-1.14074e-06
1.73195e-07	-0.0034105	-0.00532539		0.000977526	0.00466463	-1.20387e-06
1.53989e-06	0.00261162	0.00193547		-0.000117144	0.00432044	-1.28138e-06
2.94995e-06	0.0017873	0.000150646		-0.000402318	-0.00386422	-1.37018e-06
3.06199e-06	0.000725244	-0.00583418		-0.00151346	-0.00234427	-1.46239e-06
1.1441e-06	-0.00231534	-0.00249378		-0.00120202	-0.000424419	-1.55125e-06
-9.65724e-07	-0.00704571	0.00143819		0.00366319	0.000433705	-1.63616e-06
-2.98978e-07	0.000157146	0.00506332		0.000928168	0.00615111	-1.73357e-06
1.34462e-06	0.00763799	0.00167223		-0.00496992	0.00345205	-1.88964e-06
-4.56487e-06	0.00355272	-0.00197588		-0.00188892	-0.00497252	-2.15629e-06
-1.91879e-05	0.00121512	0.00423998		-0.00227646	-0.00398528	-2.51108e-06
-2.27094e-05	0.00480179	0.00160374		-0.00162435	0.00236115	-2.81234e-06
2.87898e-06	0.00484204	-0.00344554		0.00479704	0.00328175	-2.89264e-06
4.27169e-05	-0.00473453	-0.00335472		0.00254014	0.00218209	-2.70125e-06
6.67447e-05	-0.0124386	-0.00450321		-0.00121764	-0.00183759	-2.32721e-06
6.45068e-05	-0.00653852	0.00530571		-0.000780467	-0.001256	-1.93057e-06
4.53253e-05	0.000938679	0.0109117		-0.000582438	0.00291483	-1.69208e-06
2.14514e-05	0.00170696	-0.00076321		0.000815364	0.000733975	-1.69502e-06
3.59417e-07	0.000359658	-0.00465318		0.000488894	-0.00186366	-1.75641e-06
-1.51132e-05	0.00019087	-0.000177564		0.000805931	-0.000507579	-1.59632e-06
-2.47646e-05	-0.00196296	-0.00142933		0.00138934	0.00407595	-1.17811e-06
-2.95412e-05	-0.00228059	0.00323476		-0.000273847	0.0011807	-5.48976e-07
-3.09744e-05	0.000350763	0.00430323		-0.00121713	-0.00133516	4.90254e-07
-3.07578e-05	0.000470135	-0.00297871		-0.00090598	-3.89921e-05	2.01449e-06
-2.95364e-05	-9.62801e-05	-0.00420407		0.00118812	-0.00204589	3.15228e-06
-2.63162e-05	-0.0036797	-0.00276085		0.00400616	0.00124664	2.42981e-06
-2.02762e-05	-0.000721264	-0.00137208		0.00267925	0.00381244	-4.46027e-08
-1.2614e-05	0.00330323	0.00424852		-0.000274759	-0.00176671	-1.36397e-06
-5.5926e-06	-0.000596705	0.00599675		0.000455793	-0.00228525	6.7558e-07
-6.04311e-07	-0.000183238	-0.00233938		0.00166144	0.00302339	8.93388e-07
2.26338e-06	-0.00024743	-0.00625408		-0.00498793	-0.00222857	-9.98589e-06
3.59538e-06	-0.000913728	-0.00157759		-0.00435436	-0.00984145	-2.45559e-05
4.06504e-06	-0.000183345	0.00470828		0.00222582	-0.00561375	-1.72087e-05
4.15484e-06	-0.000153084	0.000252311		-0.00125278	0.0059167	1.81157e-05
4.09594e-06	0.0013606	-0.00646938		-0.000434896	0.00667655	5.476e-05
3.94264e-06	-0.000856504	-0.00112122		-0.000209037	-0.000748872	6.83397e-05
3.68576e-06	-0.00354802	0.00357415		0.000922072	0.00241077	5.82053e-05
3.32131e-06	-0.00094165	-0.000190509		0.00470565	0.00460496	3.6219e-05
2.86828e-06	0.00165603	-0.000858623		-0.0038132	0.00243145	1.29789e-05
2.37301e-06	-0.000923574	0.00574974		-0.00551036	0.00338566	-6.05524e-06
1.90853e-06	0.00110988	0.00157136		0.00373696	0.000567693	-1.92803e-05
1.54411e-06	0.0043618	-0.00376229		-0.000565755	-0.0035189	-2.70125e-05
1.29385e-06	-0.00259055	-0.000976164		-0.00724533	-0.000347824	-3.03904e-05
1.11067e-06	-0.0031765	0.00296933		0.00277971	0.00520929	-3.10999e-05
9.59997e-07	0.00146319	0.00352167		0.00705432	0.00370801	-3.0646e-05
8.89251e-07	-0.000532738	-0.00113075		-0.00263791	-0.00243697	-2.89267e-05
9.68303e-07	-0.00018006	-0.00351459		-0.000253087	-0.00541284	-2.46302e-05
1.13858e-06	0.00362017	0.00397563		0.00160661	0.00219692	-1.7688e-05
1.24051e-06	0.00659241	0.00674416		-0.000475758	0.00584473	-1.00102e-05
1.36985e-06	0.0220211	-0.00530658		0.00128931	-0.00308121	-3.6762e-06
2.03614e-06	0.0556715	-0.00202273		9.96536e-05	-0.00487921	4.72293e-07
3.33344e-06	0.0807669	0.00191942		0.00464224	-0.000410023	2.6836e-06
3.9412e-06	0.0750018	-0.00268928		0.00320858	0.00201489	3.62608e-06
2.17752e-06	0.0300843	0.000308226		-0.0032856	0.00280796	3.92548e-06
-1.57246e-06	-0.0354749	-0.00277637		-0.0015846	0.00326306	3.96934e-06
-4.86006e-06	-0.0800747	-0.00068593		0.00021742	-0.00181677	3.90361e-06
-5.81419e-06	-0.0776976	0.00394499		0.000356089	-0.00489526	3.74496e-06
-4.54577e-06	-0.0436351	-0.00242195		0.00105372	0.00259147	3.48876e-06
-2.20819e-06	-0.0209468	-0.000795632		-2.25303e-05	0.00328654	3.13345e-06
1.81452e-07	-0.00945384	0.00337307		-0.00524942	-0.000336789	2.67445e-06
2.09157e-06	0.00138311	-0.000769366		-0.00399763	-8.04072e-05	2.1557e-06
3.36338e-06	0.00252175	0.000152838		0.0078799	-0.000614322	1.7088e-06
4.03915e-06	-0.004241	0.0007508		0.00502085	0.000576232	1.46028e-06
4.26027e-06	-0.00631041	-0.00130244		-0.00509337	0.000691587	1.41492e-06
4.1997e-06	0.00303723	0.00149425		-0.00366845	-0.00269123	1.47228e-06
3.96335e-06	0.00414533	0.00158955		0.00099905	0.00203513	1.51649e-06
3.52355e-06	-0.00167851	0.000410135		0.00254856	0.00410241	1.48147e-06
2.8122e-06	-0.00286575	-0.0012831		-0.00435781	-0.00384313	1.39187e-06
1.8887e-06	-0.00284676	0.000138859		-0.00487635	-0.00429645	1.35975e-06
9.49607e-07	-0.000567378	0.000637479		0.00203446	-0.0101891	1.47041e-06
1.7877e-07	0.00248817	-0.00405242		-0.000702869	-0.0331827	1.61745e-06
-3.57267e-07	0.00185377	-0.000381997		0.00374299	-0.0638046	1.57451e-06
-6.90146e-07	0.00204438	0.000150747		0.00466434	-0.086489	1.39721e-06
-8.85477e-07	0.00532734	-0.0029196		-0.00405457	-0.0715425	1.55771e-06
-1.00061e-06	-0.000224496	0.000194077		-0.000324504	-0.00587646	2.33941e-06
-1.07331e-06	-0.00396945	0.00262415		0.00202702	0.0668712	3.31359e-06
-1.12214e-06	0.000504884	0.0015127		-0.00134062	0.0873119	3.78953e-06
-1.14312e-06	0.00181179	0.00120425		0.00110725	0.0614131	3.53114e-06
-1.12196e-06	0.000643503	-0.000125872		0.00244606	0.0343597	2.78511e-06
-1.07861e-06	6.88174e-05	-0.0036306		-0.0016463	0.0172962	1.90951e-06
-1.07171e-06	0.00155665	-0.00139183		0.00310862	0.0026687	1.15387e-06
-1.11521e-06	0.00261541	0.00486842		0.00293141	-0.00245175	6.10225e-07
-1.14377e-06	-0.000674607	0.00413048		-0.00602677	0.000258246	2.35388e-07
-1.09666e-06	-0.00339584	-0.00190159		-0.00546406	0.00202518	-3.57599e-08
-9.76121e-07	-0.0011605	0.000590992		-0.000132123	0.00179184	-1.38624e-07
-8.34273e-07	0.0040353	0.00239806		0.00677864	0.00145917	5.48815e-08
-7.56608e-07	0.00615317	-0.00448898		0.00189329	0.00121854	3.87307e-07
-8.14306e-07	0.00065486	-0.00327705		-0.00611842	0.000641916	3.2728e-07
-9.71497e-07	-0.00388389	0.00216005		-0.000728533	-0.00266451	-4.9775e-07
-1.08499e-06	-0.00189405	0.00340258		0.00049308	-0.00366985	-1.82187e-06
-1.09746e-06	-0.00089783	0.00328058		0.00115588	0.00156769	-2.97916e-06
-1.2e-06	-0.00277814	-0.00451867		0.00273843	0.00360707	-3.46981e-06
-1.55375e-06	-0.00575989	-0.00498116		-0.00487049	-0.000659323	-3.21559e-06
-1.78614e-06	-0.00902362	0.00305765		-0.00173509	-0.00278544	-2.45028e-06
-1.223e-06	-0.00330484	0.00276837		0.00275627	-0.00078764	-1.5006e-06
1.59097e-07	0.00616479	-0.000832696		0.00076551	-0.00144355	-6.25265e-07
1.52632e-06	0.00732941	-0.00196113		0.00325873	-0.00128734	4.55183e-08
2.09252e-06	0.00561281	-0.00283803		-0.000963814	0.000814337	4.9173e-07
1.76977e-06	0.00594448	-0.00114693		-2.1794e-06	-0.000286885	7.56041e-07
9.51372e-07	0.00382848	0.00549923		0.00224728	-0.00266972	8.94876e-07
7.33753e-08	-0.000353499	0.00472395		-0.00485996	-0.000195867	9.34052e-07
-5.96068e-07	-0.001839	-0.00369514		-0.00147474	-0.00074917	8.60567e-07
-9.92887e-07	0.00183177	-0.00585449		0.00467144	-0.000174767	6.62972e-07
-1.19274e-06	0.00228258	-0.000359161		0.000203835	0.0044241	3.60572e-07
-1.24006e-06	-0.00319849	0.00243541		-0.0038922	-0.00450269	-1.30534e-08
-1.0213e-06	-0.00232073	0.0062874		-0.0040266	-0.00607734	-4.18845e-07
-4.75459e-07	-0.000293982	0.00397933		0.00345744	0.00513189	-7.74973e-07
5.03972e-08	-0.00329674	-0.00814975		0.00111271	0.00230583	-9.51328e-07
-1.16767e-08	-0.00021568	-0.00375161		-0.00365471	-0.00368125	-8.969e-07
-8.04725e-07	0.00295286	0.00317971		0.00487078	-0.00103163	-7.90058e-07
-1.85207e-06	0.0010045	0.00182745		-0.000670291	0.001346	-8.91226e-07
-2.52101e-06	0.000135202	0.0034319		-0.00109107	0.00256424	-9.97701e-07
-2.49188e-06	0.000133042	-0.00161009		0.0032382	0.00395572	-3.23636e-07
-1.83105e-06	0.00250605	-0.00246028		-0.00482541	0.00668827	1.12689e-06
-8.09303e-07	-0.000690282	0.00238818		-0.000963516	0.00679355	1.49788e-06
2.90972e-07	0.00258212	0.00222114		0.00356052	-0.000752362	-8.2926e-07
1.27778e-06	0.00730424	0.00146484		-0.000764882	-0.00573186	-4.73047e-06
2.05926e-06	-0.00354343	-0.0026462		0.000355328	-0.00491975	-7.57951e-06
2.59845e-06	-0.00436488	-0.00719873		0.00162381	-0.00672055	-7.98138e-06
2.88715e-06	0.00436785	-0.00150341		0.000595712	-0.00567839	-6.32292e-06
2.99938e-06	0.00394402	0.00497916		-0.00117947	-0.000168428	-3.70486e-06
3.11368e-06	0.000112364	0.00283857		-0.0034474	7.72008e-05	-1.06878e-06
3.31539e-06	-0.00107835	-0.00108334		-0.000656306	0.000851209	1.06425e-06
3.34097e-06	-0.000992718	-0.002236		0.0015364	-0.001017	2.53011e-06
2.72543e-06	-0.00164296	0.00134942		0.00338386	-0.00271054	3.37971e-06
1.70616e-06	-0.000819644	-0.00165133		0.00085435	0.00199189	3.77454e-06
1.84192e-06	0.000285463	-0.00521556		-0.00523081	0.000971062	3.90183e-06
3.53655e-06	0.00173891	0.00460954		0.00161094	0.00279579	3.86051e-06
3.82096e-06	0.00289813	0.00444803		0.00319292	0.00406931	3.62307e-06
1.11468e-06	0.000775334	-0.00244494		-0.00539297	-0.00232877	3.16159e-06
-1.58536e-06	-0.000770776	-0.00213999		0.00131338	-0.00315397	2.56176e-06
-1.7319e-06	-0.000896529	-0.00318805		0.00492463	-0.000106523	1.96798e-06
4.62187e-07	-0.00306343	0.00124832		-0.00282564	-0.000878903	1.47496e-06
4.10743e-06	-0.00430173	0.00194488		-0.00090315	-0.00187404	1.10347e-06
7.15956e-06	-0.00380735	-0.00129257		0.000615436	0.000559847	8.39298e-07
5.94926e-06	-0.00637121	-0.000330074		-0.00147771	0.000565883	6.6779e-07
-9.78642e-07	-0.000883319	0.000476719		0.00122994	-0.00563702	5.81926e-07
-9.82389e-06	0.00651752	0.00452214		0.00119429	-0.00291822	5.73964e-07
-1.51731e-05	0.00606712	0.000983647		-2.0841e-05	0.00586948	6.18e-07
-1.50055e-05	0.00697213	-0.00620168		-0.00116449	0.0018297	6.55294e-07
-1.07041e-05	0.00159725	-0.00252019		-0.00360855	-0.0059297	6.41636e-07
-4.61167e-06	-0.00528693	-0.00121304		0.00332868	-0.00557477	6.61587e-07
1.13595e-06	0.00143862	0.000339365		0.00710171	0.0015822	8.8664e-07
4.96048e-06	0.00435871	0.00344516		-0.00198006	0.00432776	1.27548e-06
6.32965e-06	-0.0044147	0.0023142		-0.00399574	0.00122492	1.38978e-06
6.0866e-06	-0.00225048	-0.00155037		0.00286164	-0.00142201	7.77549e-07
6.22967e-06	0.00401268	-0.00326223		0.00219444	-0.00350024	2.17865e-07
8.34932e-06	0.000522533	0.000564872		-0.00376072	-0.00213484	1.50409e-06
1.10332e-05	-0.0036849	-0.00186389		-0.00192361	0.00157705	3.39956e-06
1.00061e-05	-0.00590258	0.000897128		0.0029655	0.00192437	2.40263e-06
2.71217e-06	0.00067608	0.00136508		0.0036934	0.000477812	-7.33155e-07
-8.31363e-06	0.0042187	-0.000919485		0.00197013	0.000415359	-2.44783e-06
-1.78535e-05	-0.00196301	0.00580921		-0.00268535	0.000570652	-1.58673e-06
-2.2383e-05	-0.000697041	0.00217405		-0.00413229	0.00195681	1.31076e-06
-2.15247e-05	0.00101377	-0.00104389		0.00168884	0.00304193	5.2374e-06
-1.68827e-05	0.000307734	0.000685191		0.00119373	0.00270373	7.22742e-06
-1.053e-05	0.00306341	-0.00364995		-0.00225488	0.00318068	3.68373e-06
-4.1217e-06	0.00183522	0.00042229		0.00278844	0.00065562	-4.70331e-06
1.39189e-06	0.000475838	0.00254892		0.00201901	-0.00276991	-1.26685e-05
5.64141e-06	0.00169782	-0.00236256		-0.00236789	-0.00406341	-1.58526e-05
8.55466e-06	-0.000676279	-0.00118155		0.00164756	-0.00674667	-1.38628e-05
1.02063e-05	-0.00446021	-0.00275981		0.00280255	-0.00285313	-8.6386e-06
1.08569e-05	6.22349e-05	-0.00278084		-0.0047244	0.00158441	-2.46291e-06
1.09233e-05	0.004129	0.00016562		-0.00354276	0.000515317	2.68475e-06
1.07535e-05	-0.00241705	0.00118717		0.00498618	0.00219154	5.56818e-06
1.04419e-05	-0.00191187	0.00347417		0.00263841	-0.000681503	6.15269e-06
9.85781e-06	0.00261165	-0.00246216		-0.000442853	-0.00297507	5.79167e-06
8.79799e-06	0.00216887	-0.00387288		-0.00231651	0.00122935	6.69411e-06
7.20146e-06	-0.00318073	0.00302646		-0.0030739	0.00075709	9.61174e-06
5.29635e-06	-0.0061212	-0.00325454		0.00263215	0.00290303	1.15777e-05
3.40032e-06	0.00165572	0.000897803		-0.00219789	0.00315592	8.1957e-06
1.61127e-06	0.00508913	0.00562442		-0.0040838	-0.0017598	-1.13427e-06
-9.85326e-08	0.0013786	-0.00456872		0.00414608	0.00139944	-1.2208e-05
-1.65421e-06	-0.00101738	-0.00225919		0.00198222	-0.000286158	-2.00675e-05
-2.93292e-06	-0.00121785	0.00245802		-0.00409795	-0.00358877	-2.24495e-05
-3.84234e-06	0.000893521	0.000434047		-0.00466252	0.00199855	-1.99249e-05
-4.26765e-06	0.000509793	-0.00167421		-0.00120756	-0.000660818	-1.44121e-05
-4.12422e-06	-0.00141329	0.00088935		-0.000759094	-0.00549454	-7.88308e-06
-3.52189e-06	-0.00225439	0.00472692		-0.00131501	-0.000233373	-1.72554e-06
-2.76187e-06	-0.00235605	-0.00157062		0.00450857	0.00208436	3.36262e-06
-2.12717e-06	0.00262902	-0.00701669		0.00612428	-0.0016074	7.14593e-06
-1.73966e-06	0.00545947	-0.0031285		-0.00425784	0.000188297	9.59336e-06
-1.58889e-06	0.000894941	0.0020223		-0.00528488	0.00323324	1.08402e-05
-1.59145e-06	-0.00528976	0.00134087		0.00452143	-5.64143e-05	1.12442e-05
-1.62328e-06	-0.00710933	0.00167387		0.00297952	-0.000270913	1.12316e-05
-1.58356e-06	-0.000389875	0.00169639		-0.00375319	-4.74505e-05	1.10108e-05
-1.48391e-06	0.000443267	-0.00628958		-0.00175788	-0.00288354	1.05133e-05
-1.47255e-06	-0.00420293	-0.00399378		-0.000277087	0.000496375	9.61327e-06
-1.69879e-06	0.000281881	0.00648359		-0.00133634	0.00362879	8.31461e-06
-2.06306e-06	-0.000151392	0.00464793		0.00529286	-0.000135782	6.69887e-06
-2.1583e-06	-0.0087342	-0.00443234		0.00160269	-0.00303933	4.84397e-06
-1.61823e-06	-0.005834	-0.00633998		-0.00705369	-0.00043811	2.91259e-06
-5.27315e-07	0.000763284	-0.000259072		-0.00329873	0.00161241	1.15752e-06
6.178e-07	0.000507458	0.00300131		0.00117977	0.000705168	-2.87591e-07
1.3205e-06	0.00205635	0.00195178		0.00487591	0.000800307	-1.50625e-06
1.39094e-06	0.00451671	0.00170961		0.000774219	-0.000968523	-2.60468e-06
9.43975e-07	0.00332915	0.00044796		-0.00726474	-0.00176755	-3.45671e-06
2.37431e-07	-0.00115694	0.000137598		-0.000332154	0.000464235	-3.76511e-06
-4.77884e-07	0.000808835	-0.000900383		0.00724809	0.00199948	-3.42562e-06
-1.0397e-06	0.00577437	0.00177817		-0.000588376	-8.06217e-06	-2.69276e-06
-1.3938e-06	0.000645859	-0.00133787		-0.0065516	-0.00211358	-1.95642e-06
-1.56831e-06	-0.00176306	-0.00622824		0.000902466	0.000871593	-1.48144e-06
-1.6202e-06	0.00262729	-0.000581793		0.00749111	-0.000933262	-1.333e-06
-1.58517e-06	0.00322594	0.00163639		-0.000654544	0.000254132	-1.41018e-06
-1.46821e-06	0.00425753	-2.24974e-05		-0.00791808	0.0061624	-1.54935e-06
-1.2778e-06	-0.00224485	-0.000377048		0.00155951	0.000446433	-1.66024e-06
-1.05455e-06	-0.00448247	0.00283893		0.00631245	-0.0011814	-1.75748e-06
-8.39486e-07	0.00411506	-0.00201659		0.00218924	0.00417895	-1.8739e-06
-6.07629e-07	0.00183203	-7.61608e-05		0.0014451	0.0025508	-1.99392e-06
-3.05876e-07	-0.00172745	0.00460934		-0.000751459	0.000423645	-2.07702e-06
1.8628e-08	-0.00283401	-0.0027763		-0.0017325	0.00230307	-2.11698e-06
2.7604e-07	-0.00227697	0.000124369		-0.00033535	0.00728493	-2.15165e-06
5.01775e-07	0.00372482	-0.00138968		-0.0011958	0.00616508	-2.20858e-06
7.80115e-07	0.00169892	-0.00293362		9.20216e-05	-0.000431443	-2.26525e-06
1.07568e-06	-0.00279361	0.00286933		0.0016076	0.000667099	-2.27829e-06
1.27011e-06	-0.000156617	0.00165098		-0.000171552	-0.00163003	-2.23074e-06
1.30997e-06	0.000207915	-0.00205366		0.0010217	-0.00671659	-2.13327e-06
1.27333e-06	-0.000676008	-0.00110304		0.00235695	-0.00269315	-1.99077e-06
1.28959e-06	-0.0024816	0.00317829		-0.000107115	-0.00143477	-1.78238e-06
1.40443e-06	-0.000736336	0.000824135		-0.00472115	-0.00343538	-1.47807e-06
1.54961e-06	0.00310232	-0.00223911		-0.000989371	-0.00282027	-1.08038e-06
1.62082e-06	-0.000132561	-0.00107868		0.00651158	0.000135404	-6.57171e-07
1.5509e-06	-0.000919562	0.000123752		0.00305498	0.000674033	-3.22425e-07
1.35483e-06	0.000541436	-0.00150827		0.00126452	-0.00160971	-1.48888e-07
1.13159e-06	0.00115426	-0.000846396		0.00144755	-0.00231917	-7.42533e-08
9.74341e-07	0.000474995	0.00821289		-0.000816574	-0.00296709	8.83692e-08
8.85338e-07	-0.0031617	0.00155761		0.00137113	0.00119782	5.17238e-07
8.14354e-07	-2.33141e-05	-0.00921514		-0.000690554	0.00212017	1.24257e-06
7.48901e-07	0.00598017	-0.000449922		-0.00273656	-0.00334397	2.07285e-06
7.26925e-07	0.00183929	0.000800396		0.00208383	-0.00242021	2.65068e-06
7.60739e-07	-0.00368527	-0.00092535		0.00211424	0.00255089	2.78221e-06
7.79575e-07	0.00212358	0.00284711		0.00139978	0.00411281	2.62762e-06
6.85644e-07	0.00574196	0.00503756		0.00389988	0.0010969	2.34685e-06
4.62141e-07	-0.000735006	0.00372719		-0.000230762	-0.00154752	1.89286e-06
1.87529e-07	-0.000715086	0.00779307		-0.00198239	-5.44879e-05	1.25903e-06
-5.60257e-08	-0.00181473	0.0304124		0.00187386	-0.000131159	5.6355e-07
-2.49345e-07	-0.00467979	0.0578232		0.000312078	-0.00132557	-7.58347e-08
-3.97488e-07	0.000485122	0.0699976		0.000406115	0.00199162	-5.26725e-07
-4.57063e-07	0.00138764	0.0523875		0.000509621	0.00413055	-6.15862e-07
-3.50245e-07	0.000902495	0.0095911		0.00228463	0.000488193	-3.05889e-07
-5.54492e-08	0.000377345	-0.0370527		0.00464285	-0.00212224	1.8083e-07
3.44856e-07	-0.000523803	-0.0634333		-0.000370081	-0.00278266	5.39337e-07
7.0061e-07	0.00189637	-0.0569555		0.00061978	0.000292587	6.16565e-07
8.77256e-07	-0.00227563	-0.0399207		0.00123516	0.00239741	4.37934e-07
8.5596e-07	-0.00607582	-0.0257083		-0.00184269	0.00176249	1.22375e-07
7.77834e-07	0.00289845	-0.00832579		0.00277548	0.00109004	-1.72702e-07
8.57513e-07	0.00606462	0.00272222		0.0023284	-0.00553058	-3.00847e-07
1.23096e-06	-0.00411198	-0.00126839		-0.00264139	-0.00542373	-1.98038e-07
1.84722e-06	-0.00442137	-0.0075119		0.00109972	0.0037074	5.82216e-08
2.42083e-06	0.00335541	0.000575042		-0.000132121	0.00343867	2.57715e-07
2.57117e-06	0.00413256	0.00399829		-0.00318385	-0.000697021	2.25044e-07
2.23895e-06	0.00184772	-0.00175429		0.00616109	-0.00064239	7.9304e-08
1.74597e-06	-0.00145791	-0.00269184		0.00599595	-0.00629996	2.22341e-07
1.13997e-06	-0.00192006	0.000561962		-0.00750568	-0.00527574	9.28927e-07
9.91384e-08	-0.000755538	0.00312431		-0.0102888	0.00152293	2.01946e-06
-1.05865e-06	-0.0012799	-0.00343742		-0.0162908	0.00142624	3.00541e-06
-1.00505e-06	0.00210118	-0.00232338		-0.0377012	0.00522153	3.46442e-06
9.36629e-07	0.000263682	0.00601005		-0.0581142	0.00465623	3.26167e-06
2.54511e-06	-0.00462698	0.00176644		-0.0672405	-0.00392783	2.55233e-06
-2.2593e-07	-0.00222667	-0.00306711		-0.0434255	-0.00270022	1.64966e-06
-8.35684e-06	0.00378827	-0.00140398		0.00862951	0.002215	8.36202e-07
-1.74608e-05	0.00373506	-0.000896243		0.0475716	0.000720792	2.40807e-07
-2.19882e-05	-0.00408413	0.00150084		0.0647818	0.000353729	-1.44311e-07
-2.03721e-05	-0.0038558	0.00502195		0.0567509	0.000421136	-3.80326e-07
-1.50129e-05	0.00194207	0.00176665		0.0306286	-0.000785213	-5.26229e-07
-8.62815e-06	0.00292894	-0.00370592		0.0161883	-0.000583558	-6.22665e-07
-2.14195e-06	-0.00324664	-0.0051539		0.00740361	0.00173566	-6.88564e-07
4.25195e-06	0.000425004	-0.000204683		0.000811604	0.00129179	-7.09988e-07
9.68258e-06	0.00552182	0.00433902		0.000436883	-0.00390937	-6.3416e-07
1.27903e-05	-0.00289459	0.00267874		-0.000744513	-0.00281031	-4.47753e-07
1.26068e-05	0.00121286	-0.00103149		0.00250738	0.00189889	-3.12865e-07
9.40682e-06	0.00222237	-0.00186701		0.0007931	0.00349436	-4.04792e-07
5.20103e-06	-0.004793	0.00239486		-0.00262796	4.3762e-06	-5.25881e-07
2.78638e-06	-0.00106527	0.00226955		-0.00020089	-0.00336305	-4.28e-07
3.50021e-06	0.00558359	-0.00322869		-0.00326126	0.000521118	-4.43239e-07
6.05882e-06	0.00119079	-0.00199873		0.000226036	0.000540016	-9.30343e-07
7.8548e-06	-0.00592927	3.73259e-05		0.00467014	-0.000407008	-1.17262e-06
7.10065e-06	-0.000921533	-0.00515415		-0.000394465	0.00273823	2.5956e-07
3.78559e-06	0.000539828	-0.00806715		-0.00661969	-7.24659e-05	3.10954e-06
-7.62301e-07	0.00329342	-0.00653505		-0.00289876	6.83497e-05	3.86908e-06
-4.84523e-06	0.00131384	-0.00177417		0.0018752	0.00389009	-1.05662e-06
-7.24051e-06	-0.00552511	0.00220355		-0.0030426	-0.00178416	-1.03201e-05
-7.63488e-06	0.0014889	0.004598		-0.0011949	-0.004061	-1.81804e-05
-6.51993e-06	0.00177337	0.00775707		0.000359439	0.00285068	-2.02513e-05
-4.6894e-06	-0.00310503	0.00874854		-0.00148274	0.00465859	-1.68892e-05
-2.71846e-06	-0.000636055	0.00315203		-0.00354069	-0.0054199	-1.10814e-05
-7.39841e-07	0.000995336	-0.00297868		-0.00259372	-0.00560373	-4.8244e-06
1.39783e-06	0.00117529	0.00413358		0.00253279	0.00572471	1.50951e-06
3.77138e-06	-0.00098911	0.00548349		0.000539188	-8.18242e-05	7.52223e-06
6.16133e-06	-0.00128389	-0.00434965		-0.00037836	-0.00554913	1.20605e-05
8.13701e-06	0.0041968	-0.00217451		0.000828929	0.00268131	1.38116e-05
9.30408e-06	0.000926609	0.000224642		-0.00390891	0.00365499	1.21526e-05
9.47366e-06	-0.00386874	-0.000995849		-0.00155274	-0.00101147	8.01623e-06
8.66782e-06	-0.000863988	0.00472693		-0.00188991	-0.00142077	3.99682e-06
7.04935e-06	0.00158208	0.000402806		-0.00679734	7.3127e-05	2.64708e-06
4.87153e-06	0.00106349	-0.00540084		0.00188542	0.000216385	4.27207e-06
2.44856e-06	-0.00164541	0.00267068		0.00369076	-0.000807577	6.78919e-06
1.08109e-07	-0.000748909	0.00254686		0.00303732	-0.000304948	7.68517e-06
-1.9031e-06	0.00219009	-0.00426708		0.00810622	0.000133969	5.83342e-06
-3.53172e-06	0.00172937	0.00202495		0.00256138	0.000816266	1.83138e-06
-4.90424e-06	-0.000189214	0.00377242		0.000906044	0.00232074	-2.73838e-06
-6.11194e-06	-9.18934e-05	-0.00270951		0.00340616	0.000427951	-6.27811e-06
-7.019e-06	0.000377875	-0.000933622		-0.00677027	-0.00173558	-7.89862e-06
-7.35452e-06	0.000209577	-0.000454566		-0.00979146	0.000333064	-7.64925e-06
-6.96714e-06	-0.00296105	0.000212416		-0.00419248	0.000489518	-6.21067e-06
-5.94728e-06	-0.00284183	0.00438776		-0.00689513	-0.000943206	-4.33679e-06
-4.57424e-06	0.00204149	0.00278399		-0.00294799	0.000822848	-2.42893e-06
-3.19076e-06	0.00219921	-0.00142729		0.00203206	-0.00179522	-4.6501e-07
-2.05012e-06	-0.000365606	-0.00419556		-0.00244345	-0.0022051	1.73039e-06
-1.21411e-06	-0.004013	-0.00254363		-0.00170616	0.00507474	4.13881e-06
-5.84498e-07	-0.000453992	0.000866434		0.000908402	0.000773306	6.43561e-06
-2.11434e-08	0.00646243	0.00328677		0.00245189	-0.005247	8.16498e-06
5.40723e-07	0.00171097	0.00262358		-0.000100589	6.16429e-05	8.9838e-06
[truncated: 1,105 more rows]
